# Supplementary material for: SUN2 mediates calcium-triggered nuclear actin polymerization to cluster active RNA polymerase II
Source: EMBO Rep. 2024 Sep 24;25(11):9. doi: 10.1038/s44319-024-00274-8 (PMC11549082; doi:10.1038/s44319-024-00274-8)
Supplement: Supplementary file 3 — Movie EV2 [file 44319_2024_274_MOESM3_ESM.zip]

Archive with 2 entries (2 files):
- Movie EV2/Movie EV2.txt
- Movie EV2/movie EV2_siSUN2_1.mp4
