# Supplementary material for: SUN2 mediates calcium-triggered nuclear actin polymerization to cluster active RNA polymerase II
Source: EMBO Rep. 2024 Sep 24;25(11):9. doi: 10.1038/s44319-024-00274-8 (PMC11549082; doi:10.1038/s44319-024-00274-8)
Supplement: Supplementary file 4 — Movie EV3 [file 44319_2024_274_MOESM4_ESM.zip]

Archive with 2 entries (2 files):
- Movie EV3/Movie EV3.txt
- Movie EV3/movie EV3_siSUN2_2.mp4
