# Supplementary material for: SUN2 mediates calcium-triggered nuclear actin polymerization to cluster active RNA polymerase II
Source: EMBO Rep. 2024 Sep 24;25(11):9. doi: 10.1038/s44319-024-00274-8 (PMC11549082; doi:10.1038/s44319-024-00274-8)
Supplement: Supplementary file 4 — Movie EV3 [file 44319_2024_274_MOESM4_ESM.zip › Movie EV3/Movie EV3.txt]

Movie EV3.
NIH3T3 cells stably expressing nAC-GFP (gray) were transfected with siRNA directed against SUN2 (siSUN2 #2) and recorded for nuclear actin assembly upon the treatment of 0.4 U/mL thrombin. Time interval: 2 s.
