# Supplementary material for: SUN2 mediates calcium-triggered nuclear actin polymerization to cluster active RNA polymerase II
Source: EMBO Rep. 2024 Sep 24;25(11):9. doi: 10.1038/s44319-024-00274-8 (PMC11549082; doi:10.1038/s44319-024-00274-8)
Supplement: Supplementary file 5 — Source data Fig. 1 [file 44319_2024_274_MOESM5_ESM.zip]

Archive with 18 entries (11 files):
- Figure 1/1A/
- Figure 1/1A/0 sec.tif
- Figure 1/1A/10 sec.tif
- Figure 1/1A/240 sec.tif
- Figure 1/1A/40 sec.tif
- Figure 1/1A/A23187_nuclear actin assembly.mp4
- Figure 1/1C/
- Figure 1/1C/nuclear F-actin_siEmd.xlsx
- Figure 1/1D/
- Figure 1/1D/nuclear F-actin_siINF2_siSUN2.xlsx
- Figure 1/1E/
- Figure 1/1E/1E_WB.pdf
- Figure 1/1F/
- Figure 1/1F/1F_WB.pdf
- Figure 1/1G/
- Figure 1/1G/nuclear F-actin_dnKASH.xlsx
- Figure 1/1H/
- Figure 1/1H/nuclear F-actin_siSyne1-3.xlsx
