# Supplementary material for: SUN2 mediates calcium-triggered nuclear actin polymerization to cluster active RNA polymerase II
Source: EMBO Rep. 2024 Sep 24;25(11):9. doi: 10.1038/s44319-024-00274-8 (PMC11549082; doi:10.1038/s44319-024-00274-8)
Supplement: Supplementary file 5 — Source data Fig. 1 [file 44319_2024_274_MOESM5_ESM.zip › Figure 1/1C/nuclear F-actin_siEmd.xlsx]

## Sheet: Summary
	Summary
	Nuclear actin assembly (%)
	siCtrl	siEmd
	64.3216	62.5
	57.3333	62.1622
	63.3929	58.4158

## Sheet: Figure 1C
Replicate 1					Replicate 2					Replicate 2
# of cells in frame that show…		siCtrl	siEmd		# of cells in frame that show…		siCtrl	siEmd		# of cells in frame that show…		siCtrl	siEmd
1	no filaments	4	5		1	no filaments	10	7		1	no filaments	11	4
	actin filaments	9	16			actin filaments	9	12			actin filaments	9	6
2	no filaments	11	5		2	no filaments	9	2		2	no filaments	2	6
	actin filaments	7	9			actin filaments	8	9			actin filaments	7	11
3	no filaments	5	8		3	no filaments	12	8		3	no filaments	6	5
	actin filaments	29	8			actin filaments	9	8			actin filaments	10	8
4	no filaments	9	6		4	no filaments	2	4		4	no filaments	3	2
	actin filaments	7	6			actin filaments	18	9			actin filaments	8	8
5	no filaments	11	10		5	no filaments	15	3		5	no filaments	4	9
	actin filaments	10	2			actin filaments	18	12			actin filaments	10	7
6	no filaments	7	3		6	no filaments	10	4		6	no filaments	7	5
	actin filaments	12	5			actin filaments	5	16			actin filaments	10	4
7	no filaments	9	9		7	no filaments	7	11		7	no filaments	2	7
	actin filaments	9	9			actin filaments	14	13			actin filaments	11	7
8	no filaments	3	3		8	no filaments	9	6		8	no filaments	6	4
	actin filaments	11	20			actin filaments	13	12			actin filaments	6	8
9	no filaments	6	1		9	no filaments	10	16				112	101
	actin filaments	8	9			actin filaments	6	3
10	no filaments	1	5		10	no filaments	10	13
	actin filaments	11	10			actin filaments	9	5		# of cells in frame that show…		siCtrl	siEmd
11	no filaments	5	8		11	no filaments	7	2			no filaments	41	42
	actin filaments	15	11			actin filaments	7	7			actin filaments	71	59
		199	168		12	no filaments	4	8				112	101
						actin filaments	15	10		percentage
Sum					13	no filaments	5	3		# of cells in frame that show…		siCtrl	siEmd
# of cells in frame that show…		siCtrl	siEmd			actin filaments	16	12			no filaments	36.6071	41.5842
	no filaments	71	63		14	no filaments	2	3			actin filaments	63.3929	58.4158
	actin filaments	128	105			actin filaments	11	11
		199	168		15	no filaments	6	4
percentage						actin filaments	8	8
# of cells in frame that show…		siCtrl	siEmd		16	no filaments	10	4
	no filaments	35.6784	37.5			actin filaments	6	14
	actin filaments	64.3216	62.5				300	259
					Sum
					# of cells in frame that show…		siCtrl	siEmd
						no filaments	128	98
						actin filaments	172	161
							300	259
					percentage
					# of cells in frame that show…		siCtrl	siEmd
						no filaments	42.6667	37.8378
						actin filaments	57.3333	62.1622
