# Supplementary material for: SUN2 mediates calcium-triggered nuclear actin polymerization to cluster active RNA polymerase II
Source: EMBO Rep. 2024 Sep 24;25(11):9. doi: 10.1038/s44319-024-00274-8 (PMC11549082; doi:10.1038/s44319-024-00274-8)
Supplement: Supplementary file 5 — Source data Fig. 1 [file 44319_2024_274_MOESM5_ESM.zip › Figure 1/1D/nuclear F-actin_siINF2_siSUN2.xlsx]

## Sheet: Fig. 1D summary
	nuclear F-actin (%)
	siCtrl	siINF2	siSUN2 #1	siSUN2 #2
replicate 1	66.4	34.7	33.3	37.7
replicate 2	75	31.1	32.3	25.2
replicate 3	54.5	28.3	28.7	29.2
replicate 4	66.67	30.97	21.01	21.74

## Sheet: Figure 1D
Replicate 1							Replicate 2							Replicate 3							Replicate 4
# of cells in frame that show…		siCtrl	siINF2	siSUN2 A	siSUN2 B		# of cells in frame that show…		siCtrl	siINF2	siSUN2 A	siSUN2 B		# of cells in frame that show…		siCtrl	siINF2	siSUN2 A	siSUN2 B		# of cells in frame that show…		siCtrl	siINF2	siSUN2 A	siSUN2 B
1	no filaments	7	8	8	17		1	no filaments	5	11	10	9		1	no filaments	9	8	12	11		1	no filaments	6	7	12	12
	actin filaments	11	4	0	3			actin filaments	11	2	0	2			actin filaments	0	3	1	2			actin filaments	7	4	3	3
2	no filaments	6	7	6	8		2	no filaments	3	11	10	8		2	no filaments	6	9	9	13		2	no filaments	8	6	17	12
	actin filaments	7	5	5	8			actin filaments	13	1	2	5			actin filaments	7	3	4	1			actin filaments	11	8	3	1
3	no filaments	4	9	8	11		3	no filaments	3	9	11	10		3	no filaments	1	10	6	12		3	no filaments	5	11	12	12
	actin filaments	19	8	3	7			actin filaments	16	2	0	7			actin filaments	15	4	0	6			actin filaments	16	3	4	2
4	no filaments	5	1	9	13		4	no filaments	8	10	6	18		4	no filaments	4	10	7	12		4	no filaments	6	12	10	9
	actin filaments	8	5	6	4			actin filaments	14	6	6	2			actin filaments	7	2	4	5			actin filaments	10	6	5	8
5	no filaments	4	11	9	6		5	no filaments	8	8	6	19		5	no filaments	6	10	8	12		5	no filaments	7	12	11	7
	actin filaments	9	1	7	7			actin filaments	11	10	3	2			actin filaments	9	3	4	3			actin filaments	10	1	1	9
6	no filaments	3	9	6	10		6	no filaments	0	9	6	11		6	no filaments	8	8	10	11		6	no filaments	3	12	12	10
	actin filaments	11	2	2	10			actin filaments	16	0	3	1			actin filaments	2	5	4	8			actin filaments	16	4	3	1
7	no filaments	4	6	5	5		7	no filaments		9	11	12		7	no filaments	6	13	8	7		7	no filaments	4	13	8	13
	actin filaments	10	4	2	6			actin filaments		3	5	7			actin filaments	8	5	7	5			actin filaments	10	4	4	0
8	no filaments	8	11	5	16		8	no filaments		4	3	8		8	no filaments		8	7	7		8	no filaments	6	5	12	15
	actin filaments	6	4	3	7			actin filaments		8	11	6			actin filaments		5	3	5			actin filaments	10	5	2	1
		122	95	84	138				108	103	93	127				88	106	94	120				135	113	119	115
Sum							Sum							Sum							Sum
# of cells in frame that show…		siCtrl	siINF2	siSUN2 A	siSUN2 B		# of cells in frame that show…		siCtrl	siINF2	siSUN2 A	siSUN2 B		# of cells in frame that show…		siCtrl	siINF2	siSUN2 A	siSUN2 B		# of cells in frame that show…		siCtrl	siINF2	siSUN2 A	siSUN2 B
	no filaments	41	62	56	86			no filaments	27	71	63	95			no filaments	40	76	67	85			no filaments	45	78	94	90
	actin filaments	81	33	28	52			actin filaments	81	32	30	32			actin filaments	48	30	27	35			actin filaments	90	35	25	25
		122	95	84	138				108	103	93	127				88	106	94	120				135	113	119	115
percentage							percentage							percentage							percentage
# of cells in frame that show…		siCtrl	siINF2	siSUN2 A	siSUN2 B		# of cells in frame that show…		siCtrl	siINF2	siSUN2 A	siSUN2 B		# of cells in frame that show…		siCtrl	siINF2	siSUN2 A	siSUN2 B		# of cells in frame that show…		siCtrl	siINF2	siSUN2 A	siSUN2 B
	no filaments	33.6066	65.2632	66.6667	62.3188			no filaments	25	68.932	67.7419	74.8031			no filaments	45.4545	71.6981	71.2766	70.8333			no filaments	33.3333	69.0265	78.9916	78.2609
	actin filaments	66.3934	34.7368	33.3333	37.6812			actin filaments	75	31.068	32.2581	25.1969			actin filaments	54.5455	28.3019	28.7234	29.1667			actin filaments	66.6667	30.9735	21.0084	21.7391
