# Supplementary material for: SUN2 mediates calcium-triggered nuclear actin polymerization to cluster active RNA polymerase II
Source: EMBO Rep. 2024 Sep 24;25(11):9. doi: 10.1038/s44319-024-00274-8 (PMC11549082; doi:10.1038/s44319-024-00274-8)
Supplement: Supplementary file 5 — Source data Fig. 1 [file 44319_2024_274_MOESM5_ESM.zip › Figure 1/1G/nuclear F-actin_dnKASH.xlsx]

## Sheet: Summary
	Summary
	Nuclear actin assembly (%)
	mSc	dnKASH
	59.0164	63.5468
	65.4321	64.7727
	52.6316	54.6875
	62.6667	63.9535

## Sheet: Figure 1G
Replicate 1					Replicate 2					Replicate 3					Replicate 4
# of cells in frame that show…		pmScarlet control	mScarlet-dnKASH		# of cells in frame that show…		pmScarlet control	mScarlet-dnKASH		# of cells in frame that show…		pmScarlet control	mScarlet-dnKASH		# of cells in frame that show…		pmScarlet control	mScarlet-dnKASH
1	no filaments	10	4		1	no filaments	4	4		1	no filaments	3	2		1	no filaments	2	3
	actin filaments	1	7			actin filaments	3	3			actin filaments	3	6			actin filaments	9	3
2	no filaments	11	5		2	no filaments	1	2		2	no filaments	4	4		2	no filaments	4	2
	actin filaments	10	8			actin filaments	11	4			actin filaments	4	3			actin filaments	6	10
3	no filaments	6	3		3	no filaments	1	4		3	no filaments	3	3		3	no filaments	3	2
	actin filaments	6	13			actin filaments	4	4			actin filaments	6	5			actin filaments	6	10
4	no filaments	5	7		4	no filaments	3	1		4	no filaments	5	5		4	no filaments	1	4
	actin filaments	7	9			actin filaments	4	6			actin filaments	4	1			actin filaments	9	8
5	no filaments	10	12		5	no filaments	1	3		5	no filaments	2	0		5	no filaments	4	6
	actin filaments	3	10			actin filaments	4	6			actin filaments	4	5			actin filaments	7	4
6	no filaments	7	6		6	no filaments	3	2		6	no filaments	3	4		6	no filaments	2	2
	actin filaments	7	11			actin filaments	1	5			actin filaments	2	5			actin filaments	2	5
7	no filaments	4	6		7	no filaments	1	4		7	no filaments	7	1		7	no filaments	8	4
	actin filaments	7	8			actin filaments	3	3			actin filaments	2	5			actin filaments	2	7
8	no filaments	4	4		8	no filaments	1	1		8	no filaments	3	4		8	no filaments	2	8
	actin filaments	14	7			actin filaments	3	8			actin filaments	8	1			actin filaments	3	0
9	no filaments	3	3		9	no filaments	2	2		9	no filaments	2	3		9	no filaments	2	0
	actin filaments	6	14			actin filaments	4	4			actin filaments	4	2			actin filaments	3	8
10	no filaments	0	7		10	no filaments	5	2		10	no filaments	4	3				75	86
	actin filaments	13	12			actin filaments	5	2			actin filaments	3	2
11	no filaments	4	2		11	no filaments	2	1				76	64		Sum
	actin filaments	6	4			actin filaments	4	3							# of cells in frame that show…		pmScarlet control	mScarlet-dnKASH
12	no filaments	5	5		12	no filaments	2	2		Sum						no filaments	28	31
	actin filaments	7	10			actin filaments	2	5		# of cells in frame that show…		pmScarlet control	mScarlet-dnKASH			actin filaments	47	55
13	no filaments	5	5		13	no filaments	2	3			no filaments	36	29				75	86
	actin filaments	10	9			actin filaments	5	4			actin filaments	40	35		percentage
14	no filaments	1	5				81	88				76	64		# of cells in frame that show…		pmScarlet control	mScarlet-dnKASH
	actin filaments	11	7							percentage						no filaments	37.3333	36.0465
		183	203		Sum					# of cells in frame that show…		pmScarlet control	mScarlet-dnKASH			actin filaments	62.6667	63.9535
					# of cells in frame that show…		pmScarlet control	mScarlet-dnKASH			no filaments	47.3684	45.3125
Sum						no filaments	28	31			actin filaments	52.6316	54.6875
# of cells in frame that show…		pmScarlet control	mScarlet-dnKASH			actin filaments	53	57
	no filaments	75	74				81	88
	actin filaments	108	129		percentage
		183	203		# of cells in frame that show…		pmScarlet control	mScarlet-dnKASH
percentage						no filaments	34.5679	35.2273
# of cells in frame that show…		pmScarlet control	mScarlet-dnKASH			actin filaments	65.4321	64.7727
	no filaments	40.9836	36.4532
	actin filaments	59.0164	63.5468
