# Supplementary material for: SUN2 mediates calcium-triggered nuclear actin polymerization to cluster active RNA polymerase II
Source: EMBO Rep. 2024 Sep 24;25(11):9. doi: 10.1038/s44319-024-00274-8 (PMC11549082; doi:10.1038/s44319-024-00274-8)
Supplement: Supplementary file 5 — Source data Fig. 1 [file 44319_2024_274_MOESM5_ESM.zip › Figure 1/1H/nuclear F-actin_siSyne1-3.xlsx]

## Sheet: Summary
	Summary
	Nuclear actin assembly (%)
	siCtrl	siSyne1-3
	64	67.6471
	62.6374	55.9524
	64.4737	61.7647

## Sheet: Figure 1H
Replicate 1					Replicate 2					Replicate 3
# of cells in frame that show…		siCtrl	siSyne1-3		# of cells in frame that show…		siCtrl	siSyne1-3		# of cells in frame that show…		siCtrl	siSyne1-3
1	no filaments	5	0		1	no filaments	2	3		1	no filaments	1	3
	actin filaments	7	7			actin filaments	4	3			actin filaments	6	4
2	no filaments	3	4		2	no filaments	2	4		2	no filaments	6	2
	actin filaments	3	5			actin filaments	5	3			actin filaments	7	4
3	no filaments	3	2		3	no filaments	2	2		3	no filaments	3	3
	actin filaments	6	5			actin filaments	8	3			actin filaments	4	3
4	no filaments	2	1		4	no filaments	3	2		4	no filaments	3	2
	actin filaments	7	5			actin filaments	6	3			actin filaments	10	5
5	no filaments	2	4		5	no filaments	6	4		5	no filaments	5	1
	actin filaments	10	4			actin filaments	5	4			actin filaments	3	6
6	no filaments	4	4		6	no filaments	3	5		6	no filaments	5	4
	actin filaments	10	4			actin filaments	7	3			actin filaments	5	2
7	no filaments	3	1		7	no filaments	3	3		7	no filaments	1	4
	actin filaments	8	8			actin filaments	4	5			actin filaments	8	4
8	no filaments	3	6		8	no filaments	4	4		8	no filaments	3	3
	actin filaments	4	2			actin filaments	3	3			actin filaments	6	3
9	no filaments	7	0		9	no filaments	3	1		9	no filaments		1
	actin filaments	2	6			actin filaments	3	6			actin filaments		5
10	no filaments	4			10	no filaments	3	5		10	no filaments		3
	actin filaments	7				actin filaments	7	3			actin filaments		6
		100	68		11	no filaments	3	2				76	68
Sum - 4ch						actin filaments	5	6		Sum - 4ch
# of cells in frame that show…		siCtrl	siSyne1-3		12	no filaments		2		# of cells in frame that show…		siCtrl	siSyne1-3
	no filaments	36	22			actin filaments		5			no filaments	27	26
	actin filaments	64	46				91	77			actin filaments	49	42
		100	68		Sum - 4ch							76	68
percentage					# of cells in frame that show…		siCtrl	siSyne1-3		percentage
# of cells in frame that show…		siCtrl	siSyne1-3			no filaments	34	37		# of cells in frame that show…		siCtrl	siSyne1-3
	no filaments	36	32.3529			actin filaments	57	47			no filaments	35.5263	38.2353
	actin filaments	64	67.6471				91	84			actin filaments	64.4737	61.7647
					percentage
					# of cells in frame that show…		siCtrl	siSyne1-3
						no filaments	37.3626	44.0476
						actin filaments	62.6374	55.9524
