# Supplementary material for: SUN2 mediates calcium-triggered nuclear actin polymerization to cluster active RNA polymerase II
Source: EMBO Rep. 2024 Sep 24;25(11):9. doi: 10.1038/s44319-024-00274-8 (PMC11549082; doi:10.1038/s44319-024-00274-8)
Supplement: Supplementary file 6 — Source data Fig. 2 [file 44319_2024_274_MOESM6_ESM.zip]

Archive with 21 entries (18 files):
- Figure 2/2A/
- Figure 2/2A/INF2-647.tif
- Figure 2/2A/INF2-647_zoom.tif
- Figure 2/2A/Line scan_Lamin+INF2.xlsx
- Figure 2/2A/merge.tif
- Figure 2/2A/merge_zoom.tif
- Figure 2/2A/SUN2-488.tif
- Figure 2/2A/SUN2-488_zoom.tif
- Figure 2/2B/
- Figure 2/2B/INF2-647.tif
- Figure 2/2B/INF2-647_zoom.tif
- Figure 2/2B/line scan.xlsx
- Figure 2/2B/merge.tif
- Figure 2/2B/merge_zoom.tif
- Figure 2/2B/SUN2-488.tif
- Figure 2/2B/SUN2-488_zoom.tif
- Figure 2/2C/
- Figure 2/2C/INF2 int in SUN2 mask.xlsx
- Figure 2/2C/INF2 within SUN2 mask.tif
- Figure 2/2C/SUN2.tif
- Figure 2/2C/SUN2_mask.tif
