# Supplementary material for: SUN2 mediates calcium-triggered nuclear actin polymerization to cluster active RNA polymerase II
Source: EMBO Rep. 2024 Sep 24;25(11):9. doi: 10.1038/s44319-024-00274-8 (PMC11549082; doi:10.1038/s44319-024-00274-8)
Supplement: Supplementary file 6 — Source data Fig. 2 [file 44319_2024_274_MOESM6_ESM.zip › Figure 2/2A/Line scan_Lamin+INF2.xlsx]

## Sheet: line scan
Distance::Abstand!!R	Channel_1::TV1-SR!!R	Channel_2::TV2-SR!!R						normalized
nm	Lamin A/C	SUN2		µm	Lamin A/C	SUN2		Lamin A/C	SUN2
0	6530.6	7207.6		0	275.6	4542.2		0.0274142	0.121715
31.3467	6559.6	7326.6		0.0313467	304.6	4661.2		0.0302988	0.124904
62.6933	6523.2	7297.8		0.0626933	268.2	4632.4		0.0266781	0.124132
94.04	6577.8	7166.8		0.09404	322.8	4501.4		0.0321092	0.120622
125.387	6577.8	7166.8		0.125387	322.8	4501.4		0.0321092	0.120622
156.733	6701.4	7015.8		0.156733	446.4	4350.4		0.0444038	0.116576
188.08	6780.2	6867.8		0.18808	525.2	4202.4		0.0522421	0.11261
219.427	6934.4	7033.8		0.219427	679.4	4368.4		0.0675805	0.117058
250.773	7029.6	7359.2		0.250773	774.6	4693.8		0.0770501	0.125778
282.12	7059	7662.8		0.28212	804	4997.4		0.0799745	0.133913
313.467	6917	7604		0.313467	662	4938.6		0.0658497	0.132338
344.813	6985.6	7494		0.344813	730.6	4828.6		0.0726734	0.12939
376.16	6872.6	6803.2		0.37616	617.6	4137.8		0.0614332	0.110879
407.507	7001.2	5689.6		0.407507	746.2	3024.2		0.0742251	0.0810382
438.853	7105.6	4246.6		0.438853	850.6	1581.2		0.0846099	0.0423707
470.2	7543.6	3029.6		0.4702	1288.6	364.2		0.128178	0.00975931
501.547	7652.4	3083		0.501547	1397.4	417.6		0.139001	0.0111903
532.893	8473.4	2665.4		0.532893	2218.4	0		0.220666	0
564.24	10035.8	3598.8		0.56424	3780.8	933.4		0.376079	0.0250119
595.587	11384	6649		0.595587	5129	3983.6		0.510186	0.106747
626.933	13340.2	11649.6		0.626933	7085.2	8984.2		0.704771	0.240746
658.28	15024.4	18752.8		0.65828	8769.4	16087.4		0.872299	0.431087
689.627	15024.4	18752.8		0.689627	8769.4	16087.4		0.872299	0.431087
720.973	16107.4	26797		0.720973	9852.4	24131.6		0.980026	0.646644
752.32	16308.2	34077.6		0.75232	10053.2	31412.2		1	0.841739
783.667	16217.6	37929.6		0.783667	9962.6	35264.2		0.990988	0.94496
815.013	15809.4	39983.6		0.815013	9554.4	37318.2		0.950384	1
846.36	14872	39118.6		0.84636	8617	36453.2		0.85714	0.976821
877.707	14872	39118.6		0.877707	8617	36453.2		0.85714	0.976821
909.053	13523.8	36738.8		0.909053	7268.8	34073.4		0.723033	0.91305
940.4	11953.4	32434.2		0.9404	5698.4	29768.8		0.566824	0.797702
971.747	11021.6	28253.2		0.971747	4766.6	25587.8		0.474138	0.685665
1003.09	9660.6	22000.4		1.00309	3405.6	19335		0.338758	0.518112
1034.44	8970.8	17389.4		1.03444	2715.8	14724		0.270143	0.394553
1065.79	8691.6	16997.4		1.06579	2436.6	14332		0.242371	0.384049
1097.13	8216.2	13624.6		1.09713	1961.2	10959.2		0.195082	0.293669
1128.48	7735.6	10827.8		1.12848	1480.6	8162.4		0.147276	0.218724
1159.83	7394.6	9333.6		1.15983	1139.6	6668.2		0.113357	0.178685
1191.17	7091.4	8384.2		1.19117	836.4	5718.8		0.0831974	0.153244
1222.52	6832.4	8577.8		1.22252	577.4	5912.4		0.0574344	0.158432
1253.87	6873.8	9097		1.25387	618.8	6431.6		0.0615525	0.172345
1285.21	6744	10739.2		1.28521	489	8073.8		0.0486412	0.21635
1316.56	6608.4	11405.2		1.31656	353.4	8739.8		0.035153	0.234197
1347.91	6577.4	11948		1.34791	322.4	9282.6		0.0320694	0.248742
1379.25	6497.4	11574.6		1.37925	242.4	8909.2		0.0241117	0.238736
1410.6	6531.6	11151.8		1.4106	276.6	8486.4		0.0275136	0.227406
1441.95	6531.6	11151.8		1.44195	276.6	8486.4		0.0275136	0.227406
1473.29	6618.6	10866		1.47329	363.6	8200.6		0.0361676	0.219748
1504.64	6651.2	10704.2		1.50464	396.2	8038.8		0.0394103	0.215412
1535.99	6791.4	10324.4		1.53599	536.4	7659		0.0533561	0.205235
1567.33	6897.6	9856.8		1.56733	642.6	7191.4		0.0639199	0.192705
1598.68	6946.6	9564.2		1.59868	691.6	6898.8		0.068794	0.184864
1630.03	6956.2	9412.2		1.63003	701.2	6746.8		0.0697489	0.180791
1661.37	6993.8	9027.2		1.66137	738.8	6361.8		0.073489	0.170474
1692.72	7025.8	8450		1.69272	770.8	5784.6		0.0766721	0.155007
1724.07	7060	8143.6		1.72407	805	5478.2		0.080074	0.146797
1755.41	7097	8094.8		1.75541	842	5429.4		0.0837544	0.145489
1786.76	7125.4	8097.8		1.78676	870.4	5432.4		0.0865794	0.14557
1818.11	7125	8281.6		1.81811	870	5616.2		0.0865396	0.150495
1849.45	7147.2	8448		1.84945	892.2	5782.6		0.0887479	0.154954
1880.8	7154.6	8334.6		1.8808	899.6	5669.2		0.0894839	0.151915
1912.15	7168.8	8251.8		1.91215	913.8	5586.4		0.0908964	0.149696
1943.49	7166.2	8150		1.94349	911.2	5484.6		0.0906378	0.146969
1974.84	7165.6	8038.4		1.97484	910.6	5373		0.0905781	0.143978
2006.19	7165.6	8038.4		2.00619	910.6	5373		0.0905781	0.143978
2037.53	7152.8	7891.8		2.03753	897.8	5226.4		0.0893049	0.14005
2068.88	7148.8	7827.2		2.06888	893.8	5161.8		0.088907	0.138319
2100.23	7161.4	7737.4		2.10023	906.4	5072		0.0901603	0.135912
2131.57	7190.6	7764		2.13157	935.6	5098.6		0.0930649	0.136625
2162.92	7249.4	7721.6		2.16292	994.4	5056.2		0.0989138	0.135489
2194.27	7294.2	7684.8		2.19427	1039.2	5019.4		0.10337	0.134503
2225.61	7325.4	7828.4		2.22561	1070.4	5163		0.106474	0.138351
2256.96	7394.8	8201.2		2.25696	1139.8	5535.8		0.113377	0.14834
2288.31	7393.8	8479.2		2.28831	1138.8	5813.8		0.113277	0.15579
2319.65	7416.2	8687.2		2.31965	1161.2	6021.8		0.115506	0.161364
2351	7388.8	8756.8		2.351	1133.8	6091.4		0.11278	0.163229
2382.35	7412.6	8781.4		2.38235	1157.6	6116		0.115147	0.163888
2413.69	7384.6	8950		2.41369	1129.6	6284.6		0.112362	0.168406
2445.04	7376.4	9408.4		2.44504	1121.4	6743		0.111547	0.180689
2476.39	7375.6	9883.6		2.47639	1120.6	7218.2		0.111467	0.193423
2507.73	7399.6	10005.6		2.50773	1144.6	7340.2		0.113854	0.196692
2539.08	7440.6	10039.6		2.53908	1185.6	7374.2		0.117933	0.197603
2570.43	7440.6	10039.6		2.57043	1185.6	7374.2		0.117933	0.197603
2601.77	7505	9787.6		2.60177	1250	7122.2		0.124339	0.190851
2633.12	7562.2	9463.8		2.63312	1307.2	6798.4		0.130028	0.182174
2664.47	7614.2	9062.8		2.66447	1359.2	6397.4		0.135201	0.171428
2695.81	7665	8825.6		2.69581	1410	6160.2		0.140254	0.165072
2727.16	7660.8	8586		2.72716	1405.8	5920.6		0.139836	0.158652
2758.51	7660.8	8586		2.75851	1405.8	5920.6		0.139836	0.158652
2789.85	7609	8583.4		2.78985	1354	5918		0.134683	0.158582
2821.2	7523.6	8828.6		2.8212	1268.6	6163.2		0.126189	0.165153
2852.55	7484.2	9124.8		2.85255	1229.2	6459.4		0.12227	0.17309
2883.89	7361.6	9075.8		2.88389	1106.6	6410.4		0.110074	0.171777
2915.24	7319.4	9042.2		2.91524	1064.4	6376.8		0.105877	0.170876
2946.59	7255.4	8903		2.94659	1000.4	6237.6		0.0995106	0.167146
2977.93	7238.8	8909.4		2.97793	983.8	6244		0.0978594	0.167318
3009.28	7183.6	8929		3.00928	928.6	6263.6		0.0923686	0.167843
3040.63	7196.4	8843.6		3.04063	941.4	6178.2		0.0936418	0.165555
3071.97	7163	8584.4		3.07197	908	5919		0.0903195	0.158609
3103.32	7158.2	8364.8		3.10332	903.2	5699.4		0.089842	0.152724
3134.67	7158.2	8364.8		3.13467	903.2	5699.4		0.089842	0.152724
3166.01	7190.2	8453.4		3.16601	935.2	5788		0.0930251	0.155099
3197.36	7219.2	8537		3.19736	964.2	5871.6		0.0959098	0.157339
3228.71	7270.8	8931.6		3.22871	1015.8	6266.2		0.101042	0.167913
3260.05	7296.8	9048.4		3.26005	1041.8	6383		0.103629	0.171043
3291.4	7310.2	9030.8		3.2914	1055.2	6365.4		0.104962	0.170571
3322.75	7310.2	9030.8		3.32275	1055.2	6365.4		0.104962	0.170571
3354.09	7298.8	8704.6		3.35409	1043.8	6039.2		0.103828	0.16183
3385.44	7285	8334		3.38544	1030	5668.6		0.102455	0.151899
3416.79	7254	8127.4		3.41679	999	5462		0.0993713	0.146363
3448.13	7306.2	7957.4		3.44813	1051.2	5292		0.104564	0.141807
3479.48	7360	7927.4		3.47948	1105	5262		0.109915	0.141004
3510.83	7422.4	7891.8		3.51083	1167.4	5226.4		0.116122	0.14005
3542.17	7519.2	7977		3.54217	1264.2	5311.6		0.125751	0.142333
3573.52	7653.8	8170.8		3.57352	1398.8	5505.4		0.13914	0.147526
3604.87	7718.6	8392.8		3.60487	1463.6	5727.4		0.145585	0.153475
3636.21	7718.2	8532.8		3.63621	1463.2	5867.4		0.145546	0.157226
3667.56	7700.4	8537.4		3.66756	1445.4	5872		0.143775	0.157349
3698.91	7644.2	8536.8		3.69891	1389.2	5871.4		0.138185	0.157333
3730.25	7541	8589.8		3.73025	1286	5924.4		0.127919	0.158754
3761.6	7497.8	8597		3.7616	1242.8	5931.6		0.123622	0.158947
3792.95	7404.8	8668		3.79295	1149.8	6002.6		0.114372	0.160849
3824.29	7364.6	8630.6		3.82429	1109.6	5965.2		0.110373	0.159847
3855.64	7330.6	8589		3.85564	1075.6	5923.6		0.106991	0.158732
3886.99	7330.6	8589		3.88699	1075.6	5923.6		0.106991	0.158732
3918.33	7364.4	8501.8		3.91833	1109.4	5836.4		0.110353	0.156396
3949.68	7370.2	8656		3.94968	1115.2	5990.6		0.11093	0.160528
3981.03	7480	8513		3.98103	1225	5847.6		0.121852	0.156696
4012.37	7603.4	8316		4.01237	1348.4	5650.6		0.134126	0.151417
4043.72	7660.2	8267.4		4.04372	1405.2	5602		0.139776	0.150114
4075.07	7703.6	8282.4		4.07507	1448.6	5617		0.144093	0.150516
4106.41	7739	8374		4.10641	1484	5708.6		0.147615	0.152971
4137.76	7746.6	8686.2		4.13776	1491.6	6020.8		0.148371	0.161337
4169.11	7731	8738.8		4.16911	1476	6073.4		0.146819	0.162746
4200.45	7681.6	8721.2		4.20045	1426.6	6055.8		0.141905	0.162275
4231.8	7675.8	8411.4		4.2318	1420.8	5746		0.141328	0.153973
4263.15	7671.4	8551.4		4.26315	1416.4	5886		0.14089	0.157725
4294.49	7686	8209.8		4.29449	1431	5544.4		0.142343	0.148571
4325.84	7752	8203.6		4.32584	1497	5538.2		0.148908	0.148405
4357.19	7822.6	8290		4.35719	1567.6	5624.6		0.15593	0.15072
4388.53	7808.8	8181		4.38853	1553.8	5515.6		0.154558	0.147799
4419.88	7852.6	8166.2		4.41988	1597.6	5500.8		0.158915	0.147403
4451.23	7881.2	8134.6		4.45123	1626.2	5469.2		0.161759	0.146556
4482.57	7916.4	8025.4		4.48257	1661.4	5360		0.165261	0.14363
4513.92	7988	8056.6		4.51392	1733	5391.2		0.172383	0.144466
4545.27	8097.8	8033.6		4.54527	1842.8	5368.2		0.183305	0.143849
4576.61	8161.4	8276.2		4.57661	1906.4	5610.8		0.189631	0.15035
4607.96	8210.2	8461.6		4.60796	1955.2	5796.2		0.194485	0.155318
4639.31	8224.2	8711.8		4.63931	1969.2	6046.4		0.195878	0.162023
4670.65	8224.2	8711.8		4.67065	1969.2	6046.4		0.195878	0.162023
4702	8216.4	8877.6		4.702	1961.4	6212.2		0.195102	0.166466
4733.35	8204.6	8989.2		4.73335	1949.6	6323.8		0.193928	0.169456
4764.69	8204.8	9108.2		4.76469	1949.8	6442.8		0.193948	0.172645
4796.04	8217.8	9187.6		4.79604	1962.8	6522.2		0.195241	0.174773
4827.39	8238.4	9426		4.82739	1983.4	6760.6		0.19729	0.181161
4858.73	8238.4	9426		4.85873	1983.4	6760.6		0.19729	0.181161
4890.08	8255.4	9431		4.89008	2000.4	6765.6		0.198981	0.181295
4921.43	8268.4	9500		4.92143	2013.4	6834.6		0.200275	0.183144
4952.77	8240.4	9244.2		4.95277	1985.4	6578.8		0.197489	0.176289
4984.12	8165.2	9003.8		4.98412	1910.2	6338.4		0.190009	0.169847
5015.47	8117.8	8991.4		5.01547	1862.8	6326		0.185294	0.169515
5046.81	8088.6	8852.2		5.04681	1833.6	6186.8		0.18239	0.165785
5078.16	8074.2	8880.2		5.07816	1819.2	6214.8		0.180957	0.166535
5109.51	8115.6	8750.4		5.10951	1860.6	6085		0.185075	0.163057
5140.85	8178	8615		5.14085	1923	5949.6		0.191282	0.159429
5172.2	8277	7915		5.1722	2022	5249.6		0.20113	0.140671
5203.55	8338.4	7653.2		5.20355	2083.4	4987.8		0.207237	0.133656
5234.89	8363.4	7348.2		5.23489	2108.4	4682.8		0.209724	0.125483
5266.24	8442	7436.4		5.26624	2187	4771		0.217543	0.127846
5297.59	8477	7871		5.29759	2222	5205.6		0.221024	0.139492
5328.93	8482	8568.4		5.32893	2227	5903		0.221522	0.15818
5360.28	8400.8	8890.6		5.36028	2145.8	6225.2		0.213444	0.166814
5391.63	8278.6	8986.4		5.39163	2023.6	6321		0.201289	0.169381
5422.97	8278.6	8986.4		5.42297	2023.6	6321		0.201289	0.169381
5454.32	8130.2	8536.8		5.45432	1875.2	5871.4		0.186528	0.157333
5485.67	8017.6	8029		5.48567	1762.6	5363.6		0.175327	0.143726
5517.01	7909.2	7653.2		5.51701	1654.2	4987.8		0.164545	0.133656
5548.36	7815.4	7879		5.54836	1560.4	5213.6		0.155214	0.139707
5579.71	7782.2	8082.6		5.57971	1527.2	5417.2		0.151912	0.145162
5611.05	7751.4	8500.2		5.61105	1496.4	5834.8		0.148848	0.156353
5642.4	7759.6	8777.8		5.6424	1504.6	6112.4		0.149664	0.163791
5673.75	7776.8	9202.8		5.67375	1521.8	6537.4		0.151375	0.17518
5705.09	7825	9352.8		5.70509	1570	6687.4		0.156169	0.179199
5736.44	7819.2	9169.2		5.73644	1564.2	6503.8		0.155592	0.17428
5767.79	7822.8	9038.6		5.76779	1567.8	6373.2		0.15595	0.17078
5799.13	7784	8699.8		5.79913	1529	6034.4		0.152091	0.161701
5830.48	7782.2	8553.6		5.83048	1527.2	5888.2		0.151912	0.157784
5861.83	7769	8386.2		5.86183	1514	5720.8		0.150599	0.153298
5893.17	7773.4	8751		5.89317	1518.4	6085.6		0.151036	0.163073
5924.52	7749.8	9208.2		5.92452	1494.8	6542.8		0.148689	0.175325
5955.87	7712.6	9607.4		5.95587	1457.6	6942		0.144989	0.186022
5987.21	7712.6	9607.4		5.98721	1457.6	6942		0.144989	0.186022
6018.56	7631.6	9421.4		6.01856	1376.6	6756		0.136932	0.181038
6049.91	7558.6	8942.8		6.04991	1303.6	6277.4		0.12967	0.168213
6081.25	7488.6	8278.6		6.08125	1233.6	5613.2		0.122707	0.150415
6112.6	7452.4	8235.4		6.1126	1197.4	5570		0.119106	0.149257
6143.95	7408.8	8526		6.14395	1153.8	5860.6		0.114769	0.157044
6175.29	7393.4	8836.6		6.17529	1138.4	6171.2		0.113238	0.165367
6206.64	7353.8	9624.2		6.20664	1098.8	6958.8		0.109299	0.186472
6237.99	7298.8	11391.2		6.23799	1043.8	8725.8		0.103828	0.233822
6269.33	7220.4	12314		6.26933	965.4	9648.6		0.0960291	0.258549
6300.68	7139.8	13442.4		6.30068	884.8	10777		0.0880118	0.288787
6332.03	7022.8	13477.8		6.33203	767.8	10812.4		0.0763737	0.289735
6363.37	7085.8	13211.4		6.36337	830.8	10546		0.0826404	0.282597
6394.72	6996.2	12973.6		6.39472	741.2	10308.2		0.0737278	0.276224
6426.07	7033.6	12590		6.42607	778.6	9924.6		0.077448	0.265945
6457.41	7000	12648.8		6.45741	745	9983.4		0.0741058	0.267521
6488.76	7022.4	12512.4		6.48876	767.4	9847		0.0763339	0.263866
6520.11	6965.6	11762		6.52011	710.6	9096.6		0.070684	0.243758
6551.45	6965.6	11762		6.55145	710.6	9096.6		0.070684	0.243758
6582.8	6855.8	10753.8		6.5828	600.8	8088.4		0.0597621	0.216741
6614.15	6755.4	10144.6		6.61415	500.4	7479.2		0.0497752	0.200417
6645.49	6650	10385.6		6.64549	395	7720.2		0.039291	0.206875
6676.84	6572.8	10743.2		6.67684	317.8	8077.8		0.0316118	0.216457
6708.19	6539.6	11443.8		6.70819	284.6	8778.4		0.0283094	0.235231
6739.53	6539.6	11443.8		6.73953	284.6	8778.4		0.0283094	0.235231
6770.88	6529.4	11718.8		6.77088	274.4	9053.4		0.0272948	0.2426
6802.23	6536.8	11685.2		6.80223	281.8	9019.8		0.0280309	0.2417
6833.57	6532.4	11676.8		6.83357	277.4	9011.4		0.0275932	0.241475
6864.92	6594.8	11509.8		6.86492	339.8	8844.4		0.0338002	0.237
6896.27	6620.8	11431.4		6.89627	365.8	8766		0.0363864	0.234899
6927.61	6683.2	11076.6		6.92761	428.2	8411.2		0.0425934	0.225391
6958.96	6702.2	11015.4		6.95896	447.2	8350		0.0444833	0.223751
6990.31	6778.2	10611.8		6.99031	523.2	7946.4		0.0520431	0.212936
7021.65	6808.2	10515.8		7.02165	553.2	7850.4		0.0550273	0.210364
7053	6939	9647.6		7.053	684	6982.2		0.068038	0.187099
7084.35	7096	8899.6		7.08435	841	6234.2		0.083655	0.167055
7115.69	7096	8899.6		7.11569	841	6234.2		0.083655	0.167055
7147.04	7235	8870		7.14704	980	6204.6		0.0974814	0.166262
7178.39	7260.6	9035		7.17839	1005.6	6369.6		0.100028	0.170683
7209.73	7315.2	9307.8		7.20973	1060.2	6642.4		0.105459	0.177994
7241.08	7297.4	9258.2		7.24108	1042.4	6592.8		0.103688	0.176664
7272.43	7330.8	9073.6		7.27243	1075.8	6408.2		0.107011	0.171718
7303.77	7330.8	9073.6		7.30377	1075.8	6408.2		0.107011	0.171718
7335.12	7363.6	8922.2		7.33512	1108.6	6256.8		0.110273	0.167661
7366.47	7364.4	8800.2		7.36647	1109.4	6134.8		0.110353	0.164392
7397.81	7358	8558		7.39781	1103	5892.6		0.109716	0.157902
7429.16	7314.2	8383.8		7.42916	1059.2	5718.4		0.105359	0.153234
7460.51	7308.2	8346.2		7.46051	1053.2	5680.8		0.104763	0.152226
7491.85	7263.8	8537.8		7.49185	1008.8	5872.4		0.100346	0.15736
7523.2	7254.2	8653.8		7.5232	999.2	5988.4		0.0993912	0.160469
7554.55	7200.2	8791.6		7.55455	945.2	6126.2		0.0940198	0.164161
7585.89	7174.6	8620.8		7.58589	919.6	5955.4		0.0914734	0.159584
7617.24	7115.4	8004.8		7.61724	860.4	5339.4		0.0855847	0.143078
7648.59	7120.8	7615.8		7.64859	865.8	4950.4		0.0861218	0.132654
7679.93	7101.6	7489.8		7.67993	846.6	4824.4		0.084212	0.129277
7711.28	7145.4	7588		7.71128	890.4	4922.6		0.0885688	0.131909
7742.63	7195.2	7846.4		7.74263	940.2	5181		0.0935225	0.138833
7773.97	7253	8263.6		7.77397	998	5598.2		0.0992719	0.150013
7805.32	7278.6	8309.6		7.80532	1023.6	5644.2		0.101818	0.151245
7836.67	7278	8061.8		7.83667	1023	5396.4		0.101759	0.144605
7868.01	7278	8061.8		7.86801	1023	5396.4		0.101759	0.144605
7899.36	7270.2	7850.6		7.89936	1015.2	5185.2		0.100983	0.138946
7930.71	7271	7844.2		7.93071	1016	5178.8		0.101062	0.138774
7962.05	7271.6	8026.2		7.96205	1016.6	5360.8		0.101122	0.143651
7993.4	7251	8034.8		7.9934	996	5369.4		0.0990729	0.143882
8024.75	7205.6	8394.8		8.02475	950.6	5729.4		0.094557	0.153528
8056.09	7194.6	8611		8.05609	939.6	5945.6		0.0934628	0.159322
8087.44	7154	8544.6		8.08744	899	5879.2		0.0894243	0.157542
8118.79	7105.8	8408.6		8.11879	850.8	5743.2		0.0846298	0.153898
8150.13	7078	8249.8		8.15013	823	5584.4		0.0818645	0.149643
8181.48	6982.2	8234		8.18148	727.2	5568.6		0.0723352	0.149219
8212.83	6914.6	8370.4		8.21283	659.6	5705		0.0656109	0.152874
8244.17	6838.4	8440.8		8.24417	583.4	5775.4		0.0580313	0.154761
8275.52	6763.4	8686.6		8.27552	508.4	6021.2		0.050571	0.161348
8306.87	6681.4	9042.6		8.30687	426.4	6377.2		0.0424144	0.170887
8338.21	6718.8	9308.2		8.33821	463.8	6642.8		0.0461346	0.178004
8369.56	6741.6	9514.8		8.36956	486.6	6849.4		0.0484025	0.18354
8400.91	6840	9265.6		8.40091	585	6600.2		0.0581904	0.176863
8432.25	6840	9265.6		8.43225	585	6600.2		0.0581904	0.176863
8463.6	6899	8757.4		8.4636	644	6092		0.0640592	0.163245
8494.95	6835.4	8499.2		8.49495	580.4	5833.8		0.0577329	0.156326
8526.29	6843.6	8402.2		8.52629	588.6	5736.8		0.0585485	0.153727
8557.64	6788.2	8273		8.55764	533.2	5607.6		0.0530378	0.150264
8588.99	6833.2	8396.2		8.58899	578.2	5730.8		0.057514	0.153566
8620.33	6898.4	8664.2		8.62033	643.4	5998.8		0.0639995	0.160747
8651.68	6897.4	8346.4		8.65168	642.4	5681		0.0639001	0.152231
8683.03	6972.4	8140.6		8.68303	717.4	5475.2		0.0713604	0.146717
8714.37	7026.6	7929.8		8.71437	771.6	5264.4		0.0767517	0.141068
8745.72	7090.8	7716.4		8.74572	835.8	5051		0.0831377	0.13535
8777.07	7142.8	7593.8		8.77707	887.8	4928.4		0.0883102	0.132064
8808.41	7161.2	7389.8		8.80841	906.2	4724.4		0.0901405	0.126598
8839.76	7161.2	7389.8		8.83976	906.2	4724.4		0.0901405	0.126598
8871.11	7165.2	7657.4		8.87111	910.2	4992		0.0905383	0.133769
8902.45	7179.8	8278.8		8.90245	924.8	5613.4		0.0919906	0.15042
8933.8	7141.2	9574.6		8.9338	886.2	6909.2		0.088151	0.185143
8965.15	7095.2	10479		8.96515	840.2	7813.6		0.0835754	0.209378
8996.49	7067.2	10885.8		8.99649	812.2	8220.4		0.0807902	0.220279
9027.84	7091.6	10800.6		9.02784	836.6	8135.2		0.0832173	0.217996
9059.19	7088	10941		9.05919	833	8275.6		0.0828592	0.221758
9090.53	7175.4	11375.6		9.09053	920.4	8710.2		0.0915529	0.233404
9121.88	7201.6	11265.8		9.12188	946.6	8600.4		0.0941591	0.230461
9153.23	7325.6	11921.6		9.15323	1070.6	9256.2		0.106493	0.248034
9184.57	7366.8	11808.8		9.18457	1111.8	9143.4		0.110592	0.245012
9215.92	7410.8	12212.8		9.21592	1155.8	9547.4		0.114968	0.255838
9247.27	7417.4	11920		9.24727	1162.4	9254.6		0.115625	0.247992
9278.61	7390.6	12010.4		9.27861	1135.6	9345		0.112959	0.250414
9309.96	7260.2	11504.6		9.30996	1005.2	8839.2		0.0999881	0.23686
9341.31	7189.2	12195.6		9.34131	934.2	9530.2		0.0929256	0.255377
9372.65	7054.2	12380.4		9.37265	799.2	9715		0.0794971	0.260329
9404	7054.2	12380.4		9.404	799.2	9715		0.0794971	0.260329
9435.35	7001.4	12515.4		9.43535	746.4	9850		0.074245	0.263946
9466.69	7046.8	13466.8		9.46669	791.8	10801.4		0.078761	0.289441
9498.04	7076.2	12255.8		9.49804	821.2	9590.4		0.0816854	0.25699
9529.39	7125.8	12173.2		9.52939	870.8	9507.8		0.0866192	0.254776
9560.73	7138	11027.8		9.56073	883	8362.4		0.0878327	0.224084
9592.08	7130	10385		9.59208	875	7719.6		0.087037	0.206859
9623.43	7155.6	10453.2		9.62343	900.6	7787.8		0.0895834	0.208686
9654.77	7177.4	9987		9.65477	922.4	7321.6		0.0917519	0.196194
9686.12	7198.4	9715.2		9.68612	943.4	7049.8		0.0938408	0.188911
9717.47	7233	9473.8		9.71747	978	6808.4		0.0972825	0.182442
9748.81	7247	9699.4		9.74881	992	7034		0.098675	0.188487
9780.16	7258.8	9687.6		9.78016	1003.8	7022.2		0.0998488	0.188171
9811.51	7255.4	10062.4		9.81151	1000.4	7397		0.0995106	0.198214
9842.85	7213.8	10128.4		9.84285	958.8	7463		0.0953726	0.199983
9874.2	7136	9879.4		9.8742	881	7214		0.0876338	0.193311
9905.55	7086.8	9732		9.90555	831.8	7066.6		0.0827398	0.189361
9936.89	7024.6	9507		9.93689	769.6	6841.6		0.0765527	0.183331
9968.24	7024.6	9507		9.96824	769.6	6841.6		0.0765527	0.183331
9999.59	7008.6	9096		9.99959	753.6	6430.6		0.0749612	0.172318
10030.9	7024.6	8761.4		10.0309	769.6	6096		0.0765527	0.163352
10062.3	7095	8073		10.0623	840	5407.6		0.0835555	0.144905
10093.6	7141.2	7853.8		10.0936	886.2	5188.4		0.088151	0.139031
10125	7239.8	7856		10.125	984.8	5190.6		0.0979589	0.13909
10156.3	7286.6	8161.8		10.1563	1031.6	5496.4		0.102614	0.147285
10187.7	7327.8	8288.2		10.1877	1072.8	5622.8		0.106712	0.150672
10219	7379.2	8626.6		10.219	1124.2	5961.2		0.111825	0.15974
10250.4	7391.4	8481.6		10.2504	1136.4	5816.2		0.113039	0.155854
10281.7	7359.2	8424.2		10.2817	1104.2	5758.8		0.109836	0.154316
10313.1	7345.4	8383		10.3131	1090.4	5717.6		0.108463	0.153212
10344.4	7306.4	8283.8		10.3444	1051.4	5618.4		0.104584	0.150554
10375.7	7315.2	8234.8		10.3757	1060.2	5569.4		0.105459	0.149241
10407.1	7351	7958.4		10.4071	1096	5293		0.10902	0.141834
10438.4	7406.6	7801.2		10.4384	1151.6	5135.8		0.114551	0.137622
10469.8	7457.2	7784		10.4698	1202.2	5118.6		0.119584	0.137161
10501.1	7440.6	8024.2		10.5011	1185.6	5358.8		0.117933	0.143597
10532.5	7440.6	8024.2		10.5325	1185.6	5358.8		0.117933	0.143597
10563.8	7378.8	8180.2		10.5638	1123.8	5514.8		0.111785	0.147778
10595.2	7349.4	8013.6		10.5952	1094.4	5348.2		0.108861	0.143313
10626.5	7295.2	8066.6		10.6265	1040.2	5401.2		0.10347	0.144734
10657.9	7287.4	8114.8		10.6579	1032.4	5449.4		0.102694	0.146025
10689.2	7255	8401		10.6892	1000	5735.6		0.0994708	0.153694
10720.6	7255	8401		10.7206	1000	5735.6		0.0994708	0.153694
10751.9	7243.2	8399.4		10.7519	988.2	5734		0.0982971	0.153652
10783.3	7272.4	7999		10.7833	1017.4	5333.6		0.101202	0.142922
10814.6	7341	7691.4		10.8146	1086	5026		0.108025	0.13468
10845.9	7454	7312.6		10.8459	1199	4647.2		0.119266	0.124529
10877.3	7538.6	7236.4		10.8773	1283.6	4571		0.127681	0.122487
10908.6	7605	7309.6		10.9086	1350	4644.2		0.134286	0.124449
10940	7669.6	7436		10.94	1414.6	4770.6		0.140711	0.127836
10971.3	7752.6	7837.6		10.9713	1497.6	5172.2		0.148967	0.138597
11002.7	7719.8	7998.4		11.0027	1464.8	5333		0.145705	0.142906
11034	7676.8	8210.4		11.034	1421.8	5545		0.141428	0.148587
11065.4	7590.2	8193		11.0654	1335.2	5527.6		0.132813	0.148121
11096.7	7593.4	8267.8		11.0967	1338.4	5602.4		0.133132	0.150125
11128.1	7503.8	8154.2		11.1281	1248.8	5488.8		0.124219	0.147081
11159.4	7423.6	8055.2		11.1594	1168.6	5389.8		0.116242	0.144428
11190.8	7363.2	8032.6		11.1908	1108.2	5367.2		0.110234	0.143823
11222.1	7308	8121.6		11.2221	1053	5456.2		0.104743	0.146207
11253.5	7293.8	8266.4		11.2535	1038.8	5601		0.10333	0.150088
11284.8	7293.8	8266.4		11.2848	1038.8	5601		0.10333	0.150088
11316.1	7298.6	8382.8		11.3161	1043.6	5717.4		0.103808	0.153207
11347.5	7264.8	8746		11.3475	1009.8	6080.6		0.100446	0.162939
11378.8	7287	8892.2		11.3788	1032	6226.8		0.102654	0.166857
11410.2	7314.6	8849.2		11.4102	1059.6	6183.8		0.105399	0.165705
11441.5	7288.8	8898		11.4415	1033.8	6232.6		0.102833	0.167012
11472.9	7334.6	8681.6		11.4729	1079.6	6016.2		0.107389	0.161214
11504.2	7309	8646.8		11.5042	1054	5981.4		0.104842	0.160281
11535.6	7341.8	8499.2		11.5356	1086.8	5833.8		0.108105	0.156326
11566.9	7344.8	8359.6		11.5669	1089.8	5694.2		0.108403	0.152585
11598.3	7415	8204.6		11.5983	1160	5539.2		0.115386	0.148432
11629.6	7443	8017		11.6296	1188	5351.6		0.118171	0.143405
11661	7485.6	8068.4		11.661	1230.6	5403		0.122409	0.144782
11692.3	7531.8	7974.8		11.6923	1276.8	5309.4		0.127004	0.142274
11723.7	7551.6	7964.8		11.7237	1296.6	5299.4		0.128974	0.142006
11755	7539.4	7998.8		11.755	1284.4	5333.4		0.12776	0.142917
11786.3	7534.8	8014.6		11.7863	1279.8	5349.2		0.127303	0.14334
11817.7	7487.6	8126.6		11.8177	1232.6	5461.2		0.122608	0.146341
11849	7487.6	8126.6		11.849	1232.6	5461.2		0.122608	0.146341
11880.4	7442.4	8311		11.8804	1187.4	5645.6		0.118112	0.151283
11911.7	7411.8	8407.8		11.9117	1156.8	5742.4		0.115068	0.153877
11943.1	7385.6	8487.4		11.9431	1130.6	5822		0.112462	0.15601
11974.4	7340	8241.6		11.9744	1085	5576.2		0.107926	0.149423
12005.8	7321.8	7785.4		12.0058	1066.8	5120		0.106115	0.137198
12037.1	7339.4	7775.6		12.0371	1084.4	5110.2		0.107866	0.136936
12068.5	7292.2	7352		12.0685	1037.2	4686.6		0.103171	0.125585
12099.8	7261.4	7120.2		12.0998	1006.4	4454.8		0.100107	0.119373
12131.2	7242.6	6974.8		12.1312	987.6	4309.4		0.0982374	0.115477
12162.5	7207.6	7037.2		12.1625	952.6	4371.8		0.0947559	0.117149
12193.9	7154.8	7177		12.1939	899.8	4511.6		0.0895038	0.120895
12225.2	7140	7248.2		12.2252	885	4582.8		0.0880317	0.122803
12256.5	7068.6	7486.6		12.2565	813.6	4821.2		0.0809295	0.129192
12287.9	6985.4	7860.8		12.2879	730.4	5195.4		0.0726535	0.139219
12319.2	6920.8	8208.4		12.3192	665.8	5543		0.0662277	0.148533
12350.6	6906.8	8412.4		12.3506	651.8	5747		0.0648351	0.154
12381.9	6881.8	8568.2		12.3819	626.8	5902.8		0.0623483	0.158175
12413.3	6881.8	8568.2		12.4133	626.8	5902.8		0.0623483	0.158175
12444.6	6867.4	8558		12.4446	612.4	5892.6		0.0609159	0.157902
12476	6900.6	8423.2		12.476	645.6	5757.8		0.0642184	0.154289
12507.3	6917.8	8267.6		12.5073	662.8	5602.2		0.0659293	0.15012
12538.7	6967.8	8233.2		12.5387	712.8	5567.8		0.0709028	0.149198
12570	7002.6	8489.8		12.57	747.6	5824.4		0.0743644	0.156074
12601.4	7002.6	8489.8		12.6014	747.6	5824.4		0.0743644	0.156074
12632.7	7027	8952.4		12.6327	772	6287		0.0767915	0.16847
12664.1	7034.6	9404		12.6641	779.6	6738.6		0.0775474	0.180571
12695.4	7044.6	9611		12.6954	789.6	6945.6		0.0785422	0.186118
12726.7	6992.6	9563.2		12.7267	737.6	6897.8		0.0733697	0.184837
12758.1	6961.4	9282.2		12.7581	706.4	6616.8		0.0702662	0.177308
12789.4	6917.8	9078.6		12.7894	662.8	6413.2		0.0659293	0.171852
12820.8	6899.6	8637.6		12.8208	644.6	5972.2		0.0641189	0.160035
12852.1	6890.6	8266.8		12.8521	635.6	5601.4		0.0632237	0.150098
12883.5	6942	8113.8		12.8835	687	5448.4		0.0683365	0.145998
12914.8	6995.8	8440		12.9148	740.8	5774.6		0.073688	0.15474
12946.2	7024.8	8812		12.9462	769.8	6146.6		0.0765726	0.164708
12977.5	7024.8	8812		12.9775	769.8	6146.6		0.0765726	0.164708
13008.9	7021.2	8952.6		13.0089	766.2	6287.2		0.0762145	0.168475
13040.2	7024	8769.4		13.0402	769	6104		0.0764931	0.163566
13071.6	6986.4	8818.4		13.0716	731.4	6153		0.072753	0.164879
13102.9	6956.8	8881.4		13.1029	701.8	6216		0.0698086	0.166568
13134.3	6891.4	8913.6		13.1343	636.4	6248.2		0.0633032	0.16743
13165.6	6858.2	9052.2		13.1656	603.2	6386.8		0.0600008	0.171144
13196.9	6820.8	8786.6		13.1969	565.8	6121.2		0.0562806	0.164027
13228.3	6763.6	8873		13.2283	508.6	6207.6		0.0505909	0.166342
13259.6	6779.8	9136.6		13.2596	524.8	6471.2		0.0522023	0.173406
13291	6784.2	9330.2		13.291	529.2	6664.8		0.05264	0.178594
13322.3	6855.6	9194		13.3223	600.6	6528.6		0.0597422	0.174944
13353.7	6890.8	8845.8		13.3537	635.8	6180.4		0.0632435	0.165614
13385	6890.8	8845.8		13.385	635.8	6180.4		0.0632435	0.165614
13416.4	6923.8	8539.4		13.4164	668.8	5874		0.0665261	0.157403
13447.7	6979.2	8371.4		13.4477	724.2	5706		0.0720368	0.152901
13479.1	6986	8305.8		13.4791	731	5640.4		0.0727132	0.151143
13510.4	7001.4	8187		13.5104	746.4	5521.6		0.074245	0.14796
13541.8	6930.4	8238.2		13.5418	675.4	5572.8		0.0671826	0.149332
13573.1	6890	8393.4		13.5731	635	5728		0.063164	0.153491
13604.5	6812.6	8425.4		13.6045	557.6	5760		0.0554649	0.154348
13635.8	6697	8618.8		13.6358	442	5953.4		0.0439661	0.159531
13667.1	6616.2	8658.6		13.6671	361.2	5993.2		0.0359289	0.160597
13698.5	6599.6	8739.6		13.6985	344.6	6074.2		0.0342776	0.162768
13729.8	6585.4	8721.2		13.7298	330.4	6055.8		0.0328652	0.162275
13761.2	6656.6	8850.4		13.7612	401.6	6185		0.0399475	0.165737
13792.5	6651.8	8821.6		13.7925	396.8	6156.2		0.03947	0.164965
13823.9	6716	8963.2		13.8239	461	6297.8		0.045856	0.168759
13855.2	6747.6	9322		13.8552	492.6	6656.6		0.0489993	0.178374
13886.6	6712.4	9517.8		13.8866	457.4	6852.4		0.045498	0.183621
13917.9	6732.4	10350.6		13.9179	477.4	7685.2		0.0474874	0.205937
13949.3	6732.4	10350.6		13.9493	477.4	7685.2		0.0474874	0.205937
13980.6	6825.2	11008.2		13.9806	570.2	8342.8		0.0567183	0.223558
14012	6876.8	10984.8		14.012	621.8	8319.4		0.061851	0.222931
14043.3	7211.2	10607.4		14.0433	956.2	7942		0.095114	0.212818
14074.7	7415.2	10468		14.0747	1160.2	7802.6		0.115406	0.209083
14106	8069.6	10488.6		14.106	1814.6	7823.2		0.1805	0.209635
14137.3	8069.6	10488.6		14.1373	1814.6	7823.2		0.1805	0.209635
14168.7	8835.4	11220		14.1687	2580.4	8554.6		0.256674	0.229234
14200	9554.4	12095		14.2	3299.4	9429.6		0.328194	0.252681
14231.4	9837.4	11841		14.2314	3582.4	9175.6		0.356344	0.245875
14262.7	10298.6	12159.2		14.2627	4043.6	9493.8		0.40222	0.254401
14294.1	10411	11702.8		14.2941	4156	9037.4		0.413401	0.242171
14325.4	10576.2	13285		14.3254	4321.2	10619.6		0.429833	0.284569
14356.8	10685.2	13233.2		14.3568	4430.2	10567.8		0.440676	0.283181
14388.1	10998	15930.2		14.3881	4743	13264.8		0.47179	0.355451
14419.5	11254.6	16545.6		14.4195	4999.6	13880.2		0.497314	0.371942
14450.8	11888.6	19966.6		14.4508	5633.6	17301.2		0.560379	0.463613
14482.2	12509.2	22166.2		14.4822	6254.2	19500.8		0.62211	0.522555
14513.5	12509.2	22166.2		14.5135	6254.2	19500.8		0.62211	0.522555
14544.9	12844.8	22451		14.5449	6589.8	19785.6		0.655493	0.530186
14576.2	12682.8	21408.8		14.5762	6427.8	18743.4		0.639379	0.502259
14607.5	12269.6	18492.2		14.6075	6014.6	15826.8		0.598277	0.424104
14638.9	11585.4	16055.2		14.6389	5330.4	13389.8		0.530219	0.358801
14670.2	10777.4	13999.8		14.6702	4522.4	11334.4		0.449847	0.303723
14701.6	10777.4	13999.8		14.7016	4522.4	11334.4		0.449847	0.303723
14732.9	10022.2	13272.8		14.7329	3767.2	10607.4		0.374726	0.284242
14764.3	9382.4	13585.4		14.7643	3127.4	10920		0.311085	0.292619
14795.6	9202.6	13052.6		14.7956	2947.6	10387.2		0.2932	0.278341
14827	9667	12894		14.827	3412	10228.6		0.339394	0.274091
14858.3	9908.6	13762.8		14.8583	3653.6	11097.4		0.363427	0.297372
14889.7	10823.6	15657.6		14.8897	4568.6	12992.2		0.454442	0.348146
14921	11407.2	17824.2		14.921	5152.2	15158.8		0.512494	0.406204
14952.4	13193	25818		14.9524	6938	23152.6		0.690129	0.62041
14983.7	13804.4	29423.6		14.9837	7549.4	26758.2		0.750945	0.717028
15015.1	14862.4	36055		15.0151	8607.4	33389.6		0.856185	0.894727
15046.4	14737.8	37470.8		15.0464	8482.8	34805.4		0.843791	0.932666
15077.7	15050.8	35603.4		15.0777	8795.8	32938		0.874925	0.882626
15109.1	14536.8	29087.6		15.1091	8281.8	26422.2		0.823797	0.708025
15140.4	13815.8	25693.2		15.1404	7560.8	23027.8		0.752079	0.617066
15171.8	12851.2	18561.8		15.1718	6596.2	15896.4		0.656129	0.425969
15203.1	11925	16008.6		15.2031	5670	13343.2		0.564	0.357552
15234.5	10657.2	11607		15.2345	4402.2	8941.6		0.43789	0.239604
15265.8	10657.2	11607		15.2658	4402.2	8941.6		0.43789	0.239604
15297.2	9310.8	8427		15.2972	3055.8	5761.6		0.303963	0.154391
15328.5	8244.4	7115		15.3285	1989.4	4449.6		0.197887	0.119234
15359.9	7289.8	5662.4		15.3599	1034.8	2997		0.102932	0.0803093
15391.2	6761.4	4933.6		15.3912	506.4	2268.2		0.050372	0.06078
15422.6	6255	4717		15.4226	0	2051.6		0	0.0549759
15453.9	6623	4640.2		15.4539	368	1974.8		0.0366053	0.0529179
	6255	2665.4			10053.2	37318.2
	6255	2665.4
					10053.2	37318.2
