# Supplementary material for: SUN2 mediates calcium-triggered nuclear actin polymerization to cluster active RNA polymerase II
Source: EMBO Rep. 2024 Sep 24;25(11):9. doi: 10.1038/s44319-024-00274-8 (PMC11549082; doi:10.1038/s44319-024-00274-8)
Supplement: Supplementary file 6 — Source data Fig. 2 [file 44319_2024_274_MOESM6_ESM.zip › Figure 2/2B/line scan.xlsx]

## Sheet: line scan 4 - Z31
								normalized
Distance::Distanz!!R	Channel_1::TV1-SR!!R	Channel_2::TV2-SR!!R		µm	INF2	SUN2		INF2	SUN2
nm
0	7003	3894		0	1541	722		0.109883	0.113237
31.3094	6905	3894		0.0313094	1443	722		0.102895	0.113237
62.6187	6902	3882		0.0626187	1440	710		0.102681	0.111355
93.9281	7006	3854		0.0939281	1544	682		0.110097	0.106964
125.237	7186	3810		0.125237	1724	638		0.122932	0.100063
156.547	7078	3735		0.156547	1616	563		0.115231	0.0882999
187.856	7231	3694		0.187856	1769	522		0.126141	0.0818695
219.166	7269	3660		0.219166	1807	488		0.128851	0.076537
250.475	7169	3635		0.250475	1707	463		0.12172	0.0726161
281.784	6945	3614		0.281784	1483	442		0.105747	0.0693225
313.094	6661	3593		0.313094	1199	421		0.0854963	0.0660289
344.403	6416	3567		0.344403	954	395		0.0680262	0.0619511
375.712	6320	3542		0.375712	858	370		0.0611808	0.0580301
407.022	6482	3522		0.407022	1020	350		0.0727325	0.0548934
438.331	6951	3481		0.438331	1489	309		0.106175	0.048463
469.64	7778	3474		0.46964	2316	302		0.165145	0.0473651
500.95	9007	3474		0.50095	3545	302		0.252781	0.0473651
532.259	10584	3481		0.532259	5122	309		0.365231	0.048463
563.569	12372	3491		0.563569	6910	319		0.492727	0.0500314
594.878	14202	3498		0.594878	8740	326		0.623217	0.0511292
626.187	15901	3494		0.626187	10439	322		0.744367	0.0505019
657.497	17340	3481		0.657497	11878	309		0.846977	0.048463
688.806	18437	3469		0.688806	12975	297		0.9252	0.0465809
720.115	18179	3481		0.720115	12717	309		0.906803	0.048463
751.425	18573	3531		0.751425	13111	359		0.934897	0.0563049
782.734	18596	3630		0.782734	13134	458		0.936537	0.0718319
814.043	18272	3816		0.814043	12810	644		0.913434	0.101004
845.353	17683	4114		0.845353	12221	942		0.871435	0.147742
876.662	16931	4508		0.876662	11469	1336		0.817812	0.209536
907.972	16122	4955		0.907972	10660	1783		0.760125	0.279642
939.281	15319	5435		0.939281	9857	2263		0.702867	0.354925
970.59	14559	5968		0.97059	9097	2796		0.648674	0.438519
1001.9	14192	7284		1.0019	8730	4112		0.622504	0.644918
1033.21	13512	7636		1.03321	8050	4464		0.574016	0.700125
1064.52	12837	7897		1.06452	7375	4725		0.525884	0.74106
1095.83	12161	7903		1.09583	6699	4731		0.477681	0.742001
1127.14	11464	7531		1.12714	6002	4359		0.427981	0.683657
1158.45	10737	6806		1.15845	5275	3634		0.376141	0.56995
1189.76	9991	5911		1.18976	4529	2739		0.322946	0.42958
1221.07	9261	5069		1.22107	3799	1897		0.270893	0.297522
1252.37	8583	4431		1.25237	3121	1259		0.222547	0.197459
1283.68	7549	3810		1.28368	2087	638		0.148816	0.100063
1314.99	7015	3715		1.31499	1553	543		0.110739	0.0851631
1346.3	6550	3690		1.3463	1088	518		0.0775813	0.0812422
1377.61	6150	3710		1.37761	688	538		0.0490588	0.0843789
1408.92	5829	3756		1.40892	367	584		0.0261694	0.0915935
1440.23	5599	3822		1.44023	137	650		0.00976897	0.101945
1471.54	5476	3891		1.47154	14	719		0.000998289	0.112767
1502.85	5462	3940		1.50285	0	768		0	0.120452
1534.16	5548	3951		1.53416	86	779		0.00613234	0.122177
1565.47	5753	3881		1.56547	291	709		0.0207501	0.111198
1596.78	6029	3845		1.59678	567	673		0.0404307	0.105552
1628.09	6335	3830		1.62809	873	658		0.0622504	0.103199
1659.4	6640	3840		1.6594	1178	668		0.0839989	0.104768
1690.71	6913	3860		1.69071	1451	688		0.103465	0.107905
1722.01	7135	3873		1.72201	1673	701		0.119295	0.109944
1753.32	7295	3872		1.75332	1833	700		0.130705	0.109787
1784.63	7399	3863		1.78463	1937	691		0.13812	0.108375
1815.94	7451	3858		1.81594	1989	686		0.141828	0.107591
1847.25	7587	3861		1.84725	2125	689		0.151526	0.108061
1878.56	7703	3867		1.87856	2241	695		0.159797	0.109003
1909.87	7776	3879		1.90987	2314	707		0.165003	0.110885
1941.18	7794	3898		1.94118	2332	726		0.166286	0.113864
1972.49	7755	3923		1.97249	2293	751		0.163505	0.117785
2003.8	7659	3951		2.0038	2197	779		0.15666	0.122177
2035.11	7511	3979		2.03511	2049	807		0.146107	0.126568
2066.42	7322	4000		2.06642	1860	828		0.13263	0.129862
2097.73	7111	4011		2.09773	1649	839		0.117584	0.131587
2129.04	7908	4027		2.12904	2446	855		0.174415	0.134097
2160.35	7528	4014		2.16035	2066	842		0.147319	0.132058
2191.66	7199	3984		2.19166	1737	812		0.123859	0.127353
2222.96	6955	3954		2.22296	1493	782		0.10646	0.122647
2254.27	6808	3932		2.25427	1346	760		0.0959783	0.119197
2285.58	6772	3914		2.28558	1310	742		0.0934113	0.116374
2316.89	6844	3897		2.31689	1382	725		0.0985454	0.113708
2348.2	7005	3885		2.3482	1543	713		0.110026	0.111826
2379.51	7209	3886		2.37951	1747	714		0.124572	0.111982
2410.82	7161	3904		2.41082	1699	732		0.121149	0.114806
2442.13	7328	3917		2.44213	1866	745		0.133058	0.116844
2473.44	7452	3927		2.47344	1990	755		0.1419	0.118413
2504.75	7523	3929		2.50475	2061	757		0.146962	0.118726
2536.06	7523	3929		2.53606	2061	757		0.146962	0.118726
2567.37	7528	3926		2.56737	2066	754		0.147319	0.118256
2598.68	7458	3918		2.59868	1996	746		0.142327	0.117001
2629.99	7313	3912		2.62999	1851	740		0.131988	0.11606
2661.3	7111	3910		2.6613	1649	738		0.117584	0.115747
2692.61	6688	3902		2.69261	1226	730		0.0874216	0.114492
2723.91	6502	3906		2.72391	1040	734		0.0741586	0.115119
2755.22	6330	3910		2.75522	868	738		0.0618939	0.115747
2786.53	6171	3913		2.78653	709	741		0.0505562	0.116217
2817.84	6021	3913		2.81784	559	741		0.0398602	0.116217
2849.15	5894	3907		2.84915	432	735		0.0308043	0.115276
2880.46	5802	3906		2.88046	340	734		0.0242442	0.115119
2911.77	5757	3920		2.91177	295	748		0.0210354	0.117315
2943.08	5760	3948		2.94308	298	776		0.0212493	0.121706
2974.39	5620	3980		2.97439	158	808		0.0112664	0.126725
3005.7	5666	4000		3.0057	204	828		0.0145465	0.129862
3037.01	5730	4018		3.03701	268	846		0.0191101	0.132685
3068.32	5800	4034		3.06832	338	862		0.0241015	0.135194
3099.63	5862	4044		3.09963	400	872		0.0285225	0.136763
3130.94	5925	4044		3.13094	463	872		0.0330148	0.136763
3162.25	6005	4029		3.16225	543	857		0.0387193	0.13441
3193.56	6131	3996		3.19356	669	824		0.0477039	0.129235
3224.86	6318	3947		3.22486	856	775		0.0610382	0.12155
3256.17	6923	3900		3.25617	1461	728		0.104179	0.114178
3287.48	7309	3879		3.28748	1847	707		0.131703	0.110885
3318.79	7792	3900		3.31879	2330	728		0.166144	0.114178
3350.1	8378	3944		3.3501	2916	772		0.207929	0.121079
3381.41	9051	3980		3.38141	3589	808		0.255918	0.126725
3412.72	9758	3997		3.41272	4296	825		0.306332	0.129391
3444.03	10422	4004		3.44403	4960	832		0.353679	0.130489
3475.34	10965	4012		3.47534	5503	840		0.392399	0.131744
3506.65	11327	4008		3.50665	5865	836		0.418212	0.131117
3537.96	10836	3994		3.53796	5374	822		0.3832	0.128921
3569.27	10673	3941		3.56927	5211	769		0.371577	0.120609
3600.58	10310	3906		3.60058	4848	734		0.345693	0.115119
3631.89	9764	3908		3.63189	4302	736		0.30676	0.115433
3663.2	9085	3941		3.6632	3623	769		0.258343	0.120609
3694.5	8349	3981		3.6945	2887	809		0.205861	0.126882
3725.81	7629	4008		3.72581	2167	836		0.154521	0.131117
3757.12	6996	4015		3.75712	1534	843		0.109384	0.132215
3788.43	6493	4006		3.78843	1031	834		0.0735168	0.130803
3819.74	6479	4010		3.81974	1017	838		0.0725185	0.13143
3851.05	6321	4006		3.85105	859	834		0.0612521	0.130803
3882.36	6255	4007		3.88236	793	835		0.0565459	0.13096
3913.67	6272	4013		3.91367	810	841		0.0577581	0.131901
3944.98	6369	4021		3.94498	907	849		0.0646748	0.133156
3976.29	6554	4036		3.97629	1092	864		0.0778665	0.135508
4007.6	6821	4058		4.0076	1359	886		0.0969053	0.138959
4038.91	7154	4071		4.03891	1692	899		0.12065	0.140997
4070.22	7501	4062		4.07022	2039	890		0.145394	0.139586
4101.53	7517	3991		4.10153	2055	819		0.146535	0.12845
4132.84	7665	3965		4.13284	2203	793		0.157088	0.124373
4164.15	7720	3961		4.16415	2258	789		0.16101	0.123745
4195.45	7659	3979		4.19545	2197	807		0.15666	0.126568
4226.76	7485	4007		4.22676	2023	835		0.144253	0.13096
4258.07	7207	4028		4.25807	1745	856		0.12443	0.134253
4289.38	6862	4029		4.28938	1400	857		0.0998289	0.13441
4320.69	6508	4009		4.32069	1046	837		0.0745864	0.131274
4352	6212	3970		4.352	750	798		0.0534797	0.125157
4383.31	6186	3915		4.38331	724	743		0.0516258	0.116531
4414.62	6050	3870		4.41462	588	698		0.0419281	0.109473
4445.93	6036	3858		4.44593	574	686		0.0409298	0.107591
4477.24	6108	3890		4.47724	646	718		0.0460639	0.11261
4508.55	6222	3946		4.50855	760	774		0.0541928	0.121393
4539.86	6335	3990		4.53986	873	818		0.0622504	0.128294
4571.17	6418	4010		4.57117	956	838		0.0681689	0.13143
4602.48	6460	4021		4.60248	998	849		0.0711637	0.133156
4633.79	6462	4040		4.63379	1000	868		0.0713063	0.136136
4665.1	6263	4048		4.6651	801	876		0.0571164	0.13739
4696.4	6206	4056		4.6964	744	884		0.0530519	0.138645
4727.71	6179	4054		4.72771	717	882		0.0511266	0.138331
4759.02	6210	4044		4.75902	748	872		0.0533371	0.136763
4790.33	6309	4029		4.79033	847	857		0.0603965	0.13441
4821.64	6464	4000		4.82164	1002	828		0.0714489	0.129862
4852.95	6643	3965		4.85295	1181	793		0.0842128	0.124373
4884.26	6822	3941		4.88426	1360	769		0.0969766	0.120609
4915.57	6984	3946		4.91557	1522	774		0.108528	0.121393
4946.88	7143	3958		4.94688	1681	786		0.119866	0.123275
4978.19	7229	3981		4.97819	1767	809		0.125998	0.126882
5009.5	7266	4000		5.0095	1804	828		0.128637	0.129862
5040.81	7261	4022		5.04081	1799	850		0.12828	0.133312
5072.12	7219	4048		5.07212	1757	876		0.125285	0.13739
5103.43	7152	4067		5.10343	1690	895		0.120508	0.14037
5134.74	7066	4060		5.13474	1604	888		0.114375	0.139272
5166.04	6982	4021		5.16604	1520	849		0.108386	0.133156
5197.35	6917	3969		5.19735	1455	797		0.103751	0.125
5228.66	6875	3914		5.22866	1413	742		0.100756	0.116374
5259.97	7030	3922		5.25997	1568	750		0.111808	0.117629
5291.28	7236	3947		5.29128	1774	775		0.126497	0.12155
5322.59	7456	3971		5.32259	1994	799		0.142185	0.125314
5353.9	7658	3986		5.3539	2196	814		0.156589	0.127666
5385.21	7821	3993		5.38521	2359	821		0.168212	0.128764
5416.52	7934	3988		5.41652	2472	816		0.176269	0.12798
5447.83	7998	3969		5.44783	2536	797		0.180833	0.125
5479.14	8015	3944		5.47914	2553	772		0.182045	0.121079
5510.45	8259	3925		5.51045	2797	753		0.199444	0.118099
5541.76	8121	3939		5.54176	2659	767		0.189604	0.120295
5573.07	7965	3966		5.57307	2503	794		0.17848	0.124529
5604.38	7806	3990		5.60438	2344	818		0.167142	0.128294
5635.69	7653	4008		5.63569	2191	836		0.156232	0.131117
5666.99	7519	4030		5.66699	2057	858		0.146677	0.134567
5698.3	7419	4051		5.6983	1957	879		0.139546	0.137861
5729.61	7356	4049		5.72961	1894	877		0.135054	0.137547
5760.92	7089	4017		5.76092	1627	845		0.116015	0.132528
5792.23	7078	3970		5.79223	1616	798		0.115231	0.125157
5823.54	7089	3938		5.82354	1627	766		0.116015	0.120138
5854.85	7135	3940		5.85485	1673	768		0.119295	0.120452
5886.16	7226	3962		5.88616	1764	790		0.125784	0.123902
5917.47	7367	3983		5.91747	1905	811		0.135839	0.127196
5948.78	7558	3985		5.94878	2096	813		0.149458	0.127509
5980.09	7779	3971		5.98009	2317	799		0.165217	0.125314
6011.4	8009	3949		6.0114	2547	777		0.181617	0.121863
6042.71	7855	3923		6.04271	2393	751		0.170636	0.117785
6074.02	8063	3906		6.07402	2601	734		0.185468	0.115119
6105.33	8205	3893		6.10533	2743	721		0.195593	0.11308
6136.64	8243	3878		6.13664	2781	706		0.198303	0.110728
6167.94	8153	3865		6.16794	2691	693		0.191885	0.108689
6199.25	7941	3871		6.19925	2479	699		0.176768	0.10963
6230.56	7634	3901		6.23056	2172	729		0.154877	0.114335
6261.87	7289	3942		6.26187	1827	770		0.130277	0.120765
6293.18	6968	3970		6.29318	1506	798		0.107387	0.125157
6324.49	6571	3974		6.32449	1109	802		0.0790787	0.125784
6355.8	6394	3971		6.3558	932	799		0.0664575	0.125314
6387.11	6345	3975		6.38711	883	803		0.0629635	0.125941
6418.42	6415	3994		6.41842	953	822		0.0679549	0.128921
6449.73	6570	4013		6.44973	1108	841		0.0790074	0.131901
6481.04	6749	4022		6.48104	1287	850		0.0917712	0.133312
6512.35	6899	4028		6.51235	1437	856		0.102467	0.134253
6543.66	6988	4046		6.54366	1526	874		0.108813	0.137077
6574.97	7001	4085		6.57497	1539	913		0.10974	0.143193
6606.28	6518	4083		6.60628	1056	911		0.0752995	0.14288
6637.59	6409	4139		6.63759	947	967		0.0675271	0.151662
6668.89	6251	4196		6.66889	789	1024		0.0562607	0.160602
6700.2	6066	4241		6.7002	604	1069		0.043069	0.16766
6731.51	5889	4264		6.73151	427	1092		0.0304478	0.171267
6762.82	5759	4261		6.76282	297	1089		0.021178	0.170797
6794.13	5704	4224		6.79413	242	1052		0.0172561	0.164994
6825.44	5716	4168		6.82544	254	996		0.0181118	0.156211
6856.75	5762	4111		6.85675	300	939		0.0213919	0.147271
6888.06	5705	4060		6.88806	243	888		0.0173274	0.139272
6919.37	5733	4052		6.91937	271	880		0.019324	0.138018
6950.68	5707	4065		6.95068	245	893		0.0174701	0.140056
6981.99	5649	4084		6.98199	187	912		0.0133343	0.143036
7013.3	5589	4093		7.0133	127	921		0.0090559	0.144448
7044.61	5554	4082		7.04461	92	910		0.00656018	0.142723
7075.92	5575	4054		7.07592	113	882		0.00805762	0.138331
7107.23	5678	4021		7.10723	216	849		0.0154022	0.133156
7138.53	5881	4001		7.13853	419	829		0.0298774	0.130019
7169.84	6174	3983		7.16984	712	811		0.0507701	0.127196
7201.15	6567	4012		7.20115	1105	840		0.0787935	0.131744
7232.46	7005	4045		7.23246	1543	873		0.110026	0.13692
7263.77	7451	4065		7.26377	1989	893		0.141828	0.140056
7295.08	7875	4069		7.29508	2413	897		0.172062	0.140684
7326.39	8249	4071		7.32639	2787	899		0.198731	0.140997
7357.7	8541	4073		7.3577	3079	901		0.219552	0.141311
7389.01	8734	4064		7.38901	3272	892		0.233314	0.1399
7420.32	8829	4031		7.42032	3367	859		0.240088	0.134724
7451.63	8714	3973		7.45163	3252	801		0.231888	0.125627
7482.94	8690	3918		7.48294	3228	746		0.230177	0.117001
7514.25	8656	3874		7.51425	3194	702		0.227752	0.1101
7545.56	8656	3874		7.54556	3194	702		0.227752	0.1101
7576.87	8608	3848		7.57687	3146	676		0.22433	0.106023
7608.18	8538	3843		7.60818	3076	671		0.219338	0.105238
7639.48	8457	3850		7.63948	2995	678		0.213562	0.106336
7670.79	8398	3851		7.67079	2936	679		0.209355	0.106493
7702.1	8399	3841		7.7021	2937	669		0.209427	0.104925
7733.41	8322	3816		7.73341	2860	644		0.203936	0.101004
7764.72	8449	3829		7.76472	2987	657		0.212992	0.103043
7796.03	8547	3873		7.79603	3085	701		0.21998	0.109944
7827.34	8580	3923		7.82734	3118	751		0.222333	0.117785
7858.65	8543	3951		7.85865	3081	779		0.219695	0.122177
7889.96	8461	3956		7.88996	2999	784		0.213848	0.122961
7921.27	8356	3951		7.92127	2894	779		0.206361	0.122177
7952.58	8230	3944		7.95258	2768	772		0.197376	0.121079
7983.89	8077	3933		7.98389	2615	761		0.186466	0.119354
8015.2	7730	3913		8.0152	2268	741		0.161723	0.116217
8046.51	7515	3904		8.04651	2053	732		0.146392	0.114806
8077.82	7314	3909		8.07782	1852	737		0.132059	0.11559
8109.13	7130	3926		8.10913	1668	754		0.118939	0.118256
8140.43	6964	3944		8.14043	1502	772		0.107102	0.121079
8171.74	6828	3952		8.17174	1366	780		0.0974044	0.122334
8203.05	6764	3947		8.20305	1302	775		0.0928408	0.12155
8234.36	6826	3931		8.23436	1364	759		0.0972618	0.11904
8265.67	7049	3906		8.26567	1587	734		0.113163	0.115119
8296.98	7456	3904		8.29698	1994	732		0.142185	0.114806
8328.29	7856	3891		8.32829	2394	719		0.170707	0.112767
8359.6	8234	3899		8.3596	2772	727		0.197661	0.114021
8390.91	8518	3921		8.39091	3056	749		0.217912	0.117472
8422.22	8679	3936		8.42222	3217	764		0.229392	0.119824
8453.53	8709	3936		8.45353	3247	764		0.231532	0.119824
8484.84	8620	3930		8.48484	3158	758		0.225185	0.118883
8516.15	8431	3929		8.51615	2969	757		0.211708	0.118726
8547.46	8166	3929		8.54746	2704	757		0.192812	0.118726
8578.77	7394	3916		8.57877	1932	744		0.137764	0.116688
8610.07	7161	3908		8.61007	1699	736		0.121149	0.115433
8641.38	6977	3919		8.64138	1515	747		0.108029	0.117158
8672.69	6852	3949		8.67269	1390	777		0.0991158	0.121863
8704	6785	3979		8.704	1323	807		0.0943383	0.126568
8735.31	6759	3995		8.73531	1297	823		0.0924843	0.129078
8766.62	6755	4003		8.76662	1293	831		0.0921991	0.130332
8797.93	6758	4013		8.79793	1296	841		0.092413	0.131901
8829.24	6754	4024		8.82924	1292	852		0.0921278	0.133626
8860.55	6850	4025		8.86055	1388	853		0.0989732	0.133783
8891.86	6807	4014		8.89186	1345	842		0.095907	0.132058
8923.17	6736	3999		8.92317	1274	827		0.0908443	0.129705
8954.48	6644	3981		8.95448	1182	809		0.0842841	0.126882
8985.79	6539	3963		8.98579	1077	791		0.0767969	0.124059
9017.1	6424	3952		9.0171	962	780		0.0685967	0.122334
9048.41	6308	3954		9.04841	846	782		0.0603252	0.122647
9079.72	6207	3960		9.07972	745	788		0.0531232	0.123588
9111.02	6148	3959		9.11102	686	787		0.0489161	0.123432
9142.33	6174	3947		9.14233	712	775		0.0507701	0.12155
9173.64	6252	3942		9.17364	790	770		0.056332	0.120765
9204.95	6403	3940		9.20495	941	768		0.0670993	0.120452
9236.26	6607	3942		9.23626	1145	770		0.0816458	0.120765
9267.57	6836	3952		9.26757	1374	780		0.0979749	0.122334
9298.88	7059	3970		9.29888	1597	798		0.113876	0.125157
9330.19	7251	3991		9.33019	1789	819		0.127567	0.12845
9361.5	7380	4009		9.3615	1918	837		0.136766	0.131274
9392.81	7414	4020		9.39281	1952	848		0.13919	0.132999
9424.12	7327	4111		9.42412	1865	939		0.132986	0.147271
9455.43	7210	4086		9.45543	1748	914		0.124643	0.14335
9486.74	7068	4026		9.48674	1606	854		0.114518	0.13394
9518.05	6935	3949		9.51805	1473	777		0.105034	0.121863
9549.36	6833	3896		9.54936	1371	724		0.097761	0.113551
9580.67	6764	3891		9.58067	1302	719		0.0928408	0.112767
9611.97	6719	3923		9.61197	1257	751		0.0896321	0.117785
9643.28	6692	3957		9.64328	1230	785		0.0877068	0.123118
9674.59	6673	3975		9.67459	1211	803		0.086352	0.125941
9705.9	6767	3975		9.7059	1305	803		0.0930548	0.125941
9737.21	6735	3972		9.73721	1273	800		0.090773	0.125471
9768.52	6693	3968		9.76852	1231	796		0.0877781	0.124843
9799.83	6646	3953		9.79983	1184	781		0.0844267	0.122491
9831.14	6608	3929		9.83114	1146	757		0.0817171	0.118726
9862.45	6590	3910		9.86245	1128	738		0.0804335	0.115747
9893.76	6593	3904		9.89376	1131	732		0.0806475	0.114806
9925.07	6605	3908		9.92507	1143	736		0.0815031	0.115433
9956.38	6613	3916		9.95638	1151	744		0.0820736	0.116688
9987.69	6525	3939		9.98769	1063	767		0.0757986	0.120295
10019	6553	3946		10.019	1091	774		0.0777952	0.121393
10050.3	6602	3961		10.0503	1140	789		0.0812892	0.123745
10081.6	6690	3976		10.0816	1228	804		0.0875642	0.126098
10112.9	6821	3983		10.1129	1359	811		0.0969053	0.127196
10144.2	7002	3981		10.1442	1540	809		0.109812	0.126882
10175.5	7236	3980		10.1755	1774	808		0.126497	0.126725
10206.9	7530	3990		10.2069	2068	818		0.147461	0.128294
10238.2	7883	4002		10.2382	2421	830		0.172633	0.130176
10269.5	8687	3986		10.2695	3225	814		0.229963	0.127666
10300.8	9107	3963		10.3008	3645	791		0.259912	0.124059
10332.1	9443	3935		10.3321	3981	763		0.283871	0.119668
10363.4	9645	3923		10.3634	4183	751		0.298274	0.117785
10394.7	9698	3928		10.3947	4236	756		0.302054	0.11857
10426	9606	3936		10.426	4144	764		0.295493	0.119824
10457.3	9395	3933		10.4573	3933	761		0.280448	0.119354
10488.6	9099	3924		10.4886	3637	752		0.259341	0.117942
10519.9	8764	3919		10.5199	3302	747		0.235454	0.117158
10551.3	7898	3917		10.5513	2436	745		0.173702	0.116844
10582.6	7538	3933		10.5826	2076	761		0.148032	0.119354
10613.9	7315	3946		10.6139	1853	774		0.132131	0.121393
10645.2	7251	3960		10.6452	1789	788		0.127567	0.123588
10676.5	7327	3983		10.6765	1865	811		0.132986	0.127196
10707.8	7481	4007		10.7078	2019	835		0.143967	0.13096
10739.1	7639	4017		10.7391	2177	845		0.155234	0.132528
10770.4	7746	4005		10.7704	2284	833		0.162864	0.130646
10801.7	7789	3986		10.8017	2327	814		0.16593	0.127666
10833	7548	3945		10.833	2086	773		0.148745	0.121236
10864.3	7589	3956		10.8643	2127	784		0.151669	0.122961
10895.7	7615	3974		10.8957	2153	802		0.153523	0.125784
10927	7630	3997		10.927	2168	825		0.154592	0.129391
10958.3	7643	4048		10.9583	2181	876		0.155519	0.13739
10989.6	7667	4142		10.9896	2205	970		0.15723	0.152133
11020.9	7717	4250		11.0209	2255	1078		0.160796	0.169072
11052.2	7784	4304		11.0522	2322	1132		0.165573	0.177541
11083.5	7840	4273		11.0835	2378	1101		0.169566	0.172679
11114.8	7821	4190		11.1148	2359	1018		0.168212	0.159661
11146.1	7808	4080		11.1461	2346	908		0.167285	0.142409
11177.4	7761	4010		11.1774	2299	838		0.163933	0.13143
11208.8	7678	3972		11.2088	2216	800		0.158015	0.125471
11240.1	7560	3950		11.2401	2098	778		0.149601	0.12202
11271.4	7418	3937		11.2714	1956	765		0.139475	0.119981
11302.7	7276	3940		11.3027	1814	768		0.12935	0.120452
11334	7162	3963		11.334	1700	791		0.121221	0.124059
11365.3	7085	3995		11.3653	1623	823		0.11573	0.129078
11396.6	7199	4019		11.3966	1737	847		0.123859	0.132842
11427.9	7207	4017		11.4279	1745	845		0.12443	0.132528
11459.2	7226	3996		11.4592	1764	824		0.125784	0.129235
11490.5	7255	3972		11.4905	1793	800		0.127852	0.125471
11521.8	7289	3953		11.5218	1827	781		0.130277	0.122491
11553.2	7305	3935		11.5532	1843	763		0.131418	0.119668
11584.5	7288	3916		11.5845	1826	744		0.130205	0.116688
11615.8	7227	3906		11.6158	1765	734		0.125856	0.115119
11647.1	7125	3917		11.6471	1663	745		0.118582	0.116844
11678.4	7068	3956		11.6784	1606	784		0.114518	0.122961
11709.7	6888	3973		11.7097	1426	801		0.101683	0.125627
11741	6695	3963		11.741	1233	791		0.0879207	0.124059
11772.3	6517	3942		11.7723	1055	770		0.0752282	0.120765
11803.6	6375	3923		11.8036	913	751		0.0651027	0.117785
11834.9	6277	3911		11.8349	815	739		0.0581147	0.115903
11866.2	6201	3909		11.8662	739	737		0.0526954	0.11559
11897.6	6127	3926		11.8976	665	754		0.0474187	0.118256
11928.9	6055	3958		11.9289	593	786		0.0422847	0.123275
11960.2	6096	3970		11.9602	634	798		0.0452082	0.125157
11991.5	6089	3983		11.9915	627	811		0.0447091	0.127196
12022.8	6112	3980		12.0228	650	808		0.0463491	0.126725
12054.1	6137	3966		12.0541	675	794		0.0481318	0.124529
12085.4	6151	3946		12.0854	689	774		0.0491301	0.121393
12116.7	6148	3919		12.1167	686	747		0.0489161	0.117158
12148	6136	3888		12.148	674	716		0.0480605	0.112296
12179.3	6125	3855		12.1793	663	683		0.0472761	0.10712
12210.7	6129	3821		12.2107	667	649		0.0475613	0.101788
12242	6273	3800		12.242	811	628		0.0578294	0.0984944
12273.3	6315	3788		12.2733	853	616		0.0608243	0.0966123
12304.6	6403	3809		12.3046	941	637		0.0670993	0.0999059
12335.9	6520	3857		12.3359	1058	685		0.0754421	0.107434
12367.2	6637	3905		12.3672	1175	733		0.0837849	0.114962
12398.5	6724	3930		12.3985	1262	758		0.0899886	0.118883
12429.8	6781	3927		12.4298	1319	755		0.0940531	0.118413
12461.1	6810	3910		12.4611	1348	738		0.0961209	0.115747
12492.4	6814	3897		12.4924	1352	725		0.0964062	0.113708
12523.7	6567	3964		12.5237	1105	792		0.0787935	0.124216
12555.1	6498	3948		12.5551	1036	776		0.0738734	0.121706
12586.4	6498	3948		12.5864	1036	776		0.0738734	0.121706
12617.7	6409	3920		12.6177	947	748		0.0675271	0.117315
12649	6319	3889		12.649	857	717		0.0611095	0.112453
12680.3	6253	3868		12.6803	791	696		0.0564033	0.109159
12711.6	6227	3867		12.7116	765	695		0.0545493	0.109003
12742.9	6232	3880		12.7429	770	708		0.0549059	0.111041
12774.2	6253	3895		12.7742	791	723		0.0564033	0.113394
12805.5	6164	3899		12.8055	702	727		0.050057	0.114021
12836.8	6172	3911		12.8368	710	739		0.0506275	0.115903
12868.1	6165	3927		12.8681	703	755		0.0501284	0.118413
12899.5	6136	3937		12.8995	674	765		0.0480605	0.119981
12930.8	6086	3940		12.9308	624	768		0.0444952	0.120452
12962.1	6029	3944		12.9621	567	772		0.0404307	0.121079
12993.4	5987	3957		12.9934	525	785		0.0374358	0.123118
13024.7	5975	3975		13.0247	513	803		0.0365801	0.125941
13056	5995	3990		13.056	533	818		0.0380063	0.128294
13087.3	6143	4003		13.0873	681	831		0.0485596	0.130332
13118.6	6165	4006		13.1186	703	834		0.0501284	0.130803
13149.9	6225	4021		13.1499	763	849		0.0544067	0.133156
13181.2	6330	4043		13.1812	868	871		0.0618939	0.136606
13212.6	6474	4057		13.2126	1012	885		0.072162	0.138802
13243.9	6649	4043		13.2439	1187	871		0.0846406	0.136606
13275.2	6848	3993		13.2752	1386	821		0.0988306	0.128764
13306.5	7068	3922		13.3065	1606	750		0.114518	0.117629
13337.8	7288	3862		13.3378	1826	690		0.130205	0.108218
13369.1	7159	3840		13.3691	1697	668		0.121007	0.104768
13400.4	7224	3851		13.4004	1762	679		0.125642	0.106493
13431.7	7232	3877		13.4317	1770	705		0.126212	0.110571
13463	7190	3899		13.463	1728	727		0.123217	0.114021
13494.3	7112	3910		13.4943	1650	738		0.117655	0.115747
13525.6	7015	3917		13.5256	1553	745		0.110739	0.116844
13557	6923	3918		13.557	1461	746		0.104179	0.117001
13588.3	6868	3913		13.5883	1406	741		0.100257	0.116217
13619.6	6873	3904		13.6196	1411	732		0.100613	0.114806
13650.9	6946	3899		13.6509	1484	727		0.105819	0.114021
13682.2	7135	3906		13.6822	1673	734		0.119295	0.115119
13713.5	7293	3925		13.7135	1831	753		0.130562	0.118099
13744.8	7389	3939		13.7448	1927	767		0.137407	0.120295
13776.1	7432	3942		13.7761	1970	770		0.140473	0.120765
13807.4	7435	3947		13.8074	1973	775		0.140687	0.12155
13838.7	7415	3970		13.8387	1953	798		0.139261	0.125157
13870	7377	4004		13.87	1915	832		0.136552	0.130489
13901.4	7327	4026		13.9014	1865	854		0.132986	0.13394
13932.7	7367	3996		13.9327	1905	824		0.135839	0.129235
13964	7317	3975		13.964	1855	803		0.132273	0.125941
13995.3	7337	3958		13.9953	1875	786		0.133699	0.123275
14026.6	7432	3960		14.0266	1970	788		0.140473	0.123588
14057.9	7576	3974		14.0579	2114	802		0.150742	0.125784
14089.2	7731	3984		14.0892	2269	812		0.161794	0.127353
14120.5	7848	3981		14.1205	2386	809		0.170137	0.126882
14151.8	7878	3971		14.1518	2416	799		0.172276	0.125314
14183.1	7798	3968		14.1831	2336	796		0.166572	0.124843
14214.5	7741	3983		14.2145	2279	811		0.162507	0.127196
14245.8	7502	4005		14.2458	2040	833		0.145465	0.130646
14277.1	7256	4014		14.2771	1794	842		0.127924	0.132058
14308.4	7025	4009		14.3084	1563	837		0.111452	0.131274
14339.7	6817	3993		14.3397	1355	821		0.0966201	0.128764
14371	6649	3970		14.371	1187	798		0.0846406	0.125157
14402.3	6554	3940		14.4023	1092	768		0.0778665	0.120452
14433.6	6557	3911		14.4336	1095	739		0.0780804	0.115903
14464.9	6649	3895		14.4649	1187	723		0.0846406	0.113394
14496.2	6842	3922		14.4962	1380	750		0.0984027	0.117629
14527.5	6965	3934		14.5275	1503	762		0.107173	0.119511
14558.9	7007	3918		14.5589	1545	746		0.110168	0.117001
14590.2	6951	3873		14.5902	1489	701		0.106175	0.109944
14621.5	6829	3831		14.6215	1367	659		0.0974758	0.103356
14652.8	6696	3826		14.6528	1234	654		0.087992	0.102572
14684.1	6601	3866		14.6841	1139	694		0.0812179	0.108846
14715.4	6563	3921		14.7154	1101	749		0.0785083	0.117472
14746.7	6568	3956		14.7467	1106	784		0.0788648	0.122961
14778	6641	3945		14.778	1179	773		0.0840702	0.121236
14809.3	6658	3925		14.8093	1196	753		0.0852824	0.118099
14840.6	6695	3916		14.8406	1233	744		0.0879207	0.116688
14871.9	6762	3929		14.8719	1300	757		0.0926982	0.118726
14903.3	6845	3949		14.9033	1383	777		0.0986167	0.121863
14934.6	6913	3951		14.9346	1451	779		0.103465	0.122177
14965.9	6931	3927		14.9659	1469	755		0.104749	0.118413
14997.2	6901	3899		14.9972	1439	727		0.10261	0.114021
15028.5	6850	3892		15.0285	1388	720		0.0989732	0.112923
15059.8	6729	3898		15.0598	1267	726		0.0903451	0.113864
15091.1	6698	3923		15.0911	1236	751		0.0881346	0.117785
15122.4	6665	3942		15.1224	1203	770		0.0857815	0.120765
15153.7	6619	3951		15.1537	1157	779		0.0825014	0.122177
15185	6570	3954		15.185	1108	782		0.0790074	0.122647
15216.4	6535	3958		15.2164	1073	786		0.0765117	0.123275
15247.7	6513	3965		15.2477	1051	793		0.074943	0.124373
15279	6486	3980		15.279	1024	808		0.0730177	0.126725
15310.3	6438	3998		15.3103	976	826		0.069595	0.129548
15341.6	6294	4020		15.3416	832	848		0.0593269	0.132999
15372.9	6242	4019		15.3729	780	847		0.0556189	0.132842
15404.2	6246	4021		15.4042	784	849		0.0559042	0.133156
15435.5	6297	4029		15.4355	835	857		0.0595408	0.13441
15466.8	6375	4028		15.4668	913	856		0.0651027	0.134253
15498.1	6462	4003		15.4981	1000	831		0.0713063	0.130332
15529.4	6556	3955		15.5294	1094	783		0.0780091	0.122804
15560.8	6656	3902		15.5608	1194	730		0.0851398	0.114492
15592.1	6744	3869		15.5921	1282	697		0.0914147	0.109316
15623.4	7243	3883		15.6234	1781	711		0.126997	0.111512
15654.7	7246	3901		15.6547	1784	729		0.12721	0.114335
15686	7195	3928		15.686	1733	756		0.123574	0.11857
15717.3	7126	3951		15.7173	1664	779		0.118654	0.122177
15748.6	7051	3957		15.7486	1589	785		0.113306	0.123118
15779.9	6972	3948		15.7799	1510	776		0.107673	0.121706
15811.2	6883	3937		15.8112	1421	765		0.101326	0.119981
15842.5	6802	3937		15.8425	1340	765		0.0955505	0.119981
15873.8	6762	3956		15.8738	1300	784		0.0926982	0.122961
15905.2	6801	3999		15.9052	1339	827		0.0954792	0.129705
15936.5	6801	4036		15.9365	1339	864		0.0954792	0.135508
15967.8	6836	4052		15.9678	1374	880		0.0979749	0.138018
15999.1	6883	4055		15.9991	1421	883		0.101326	0.138488
16030.4	6932	4059		16.0304	1470	887		0.10482	0.139115
16061.7	6968	4065		16.0617	1506	893		0.107387	0.140056
16093	6975	4061		16.093	1513	889		0.107886	0.139429
16124.3	6944	4040		16.1243	1482	868		0.105676	0.136136
16155.6	6883	4006		16.1556	1421	834		0.101326	0.130803
16186.9	6979	3941		16.1869	1517	769		0.108172	0.120609
16218.3	6964	3921		16.2183	1502	749		0.107102	0.117472
16249.6	6996	3914		16.2496	1534	742		0.109384	0.116374
16280.9	7069	3920		16.2809	1607	748		0.114589	0.117315
16312.2	7171	3942		16.3122	1709	770		0.121863	0.120765
16343.5	7279	3967		16.3435	1817	795		0.129564	0.124686
16374.8	7372	3975		16.3748	1910	803		0.136195	0.125941
16406.1	7448	3956		16.4061	1986	784		0.141614	0.122961
16437.4	7501	3926		16.4374	2039	754		0.145394	0.118256
16468.7	7490	3893		16.4687	2028	721		0.144609	0.11308
16500	7461	3905		16.5	1999	733		0.142541	0.114962
16531.3	7380	3944		16.5313	1918	772		0.136766	0.121079
16562.7	7251	3992		16.5627	1789	820		0.127567	0.128607
16594	7102	4033		16.594	1640	861		0.116942	0.135038
16625.3	6970	4060		16.6253	1508	888		0.10753	0.139272
16656.6	6890	4076		16.6566	1428	904		0.101825	0.141782
16687.9	6881	4081		16.6879	1419	909		0.101184	0.142566
16719.2	6947	4069		16.7192	1485	897		0.10589	0.140684
16750.5	6817	4032		16.7505	1355	860		0.0966201	0.134881
16781.8	6894	4015		16.7818	1432	843		0.102111	0.132215
16813.1	6975	3997		16.8131	1513	825		0.107886	0.129391
16844.4	7054	3979		16.8444	1592	807		0.11352	0.126568
16875.7	7135	3963		16.8757	1673	791		0.119295	0.124059
16907.1	7216	3953		16.9071	1754	781		0.125071	0.122491
16938.4	7279	3949		16.9384	1817	777		0.129564	0.121863
16969.7	7298	3945		16.9697	1836	773		0.130918	0.121236
17001	7097	3921		17.001	1635	749		0.116586	0.117472
17032.3	7058	3914		17.0323	1596	742		0.113805	0.116374
17063.6	7003	3922		17.0636	1541	750		0.109883	0.117629
17094.9	6964	3950		17.0949	1502	778		0.107102	0.12202
17126.2	6951	3991		17.1262	1489	819		0.106175	0.12845
17157.5	6953	4032		17.1575	1491	860		0.106318	0.134881
17188.8	6958	4059		17.1888	1496	887		0.106674	0.139115
17220.1	6972	4066		17.2201	1510	894		0.107673	0.140213
17251.5	7006	4053		17.2515	1544	881		0.110097	0.138174
17282.8	6834	4041		17.2828	1372	869		0.0978323	0.136292
17314.1	6875	4009		17.3141	1413	837		0.100756	0.131274
17345.4	6952	3982		17.3454	1490	810		0.106246	0.127039
17376.7	7044	3957		17.3767	1582	785		0.112807	0.123118
17408	7125	3946		17.408	1663	774		0.118582	0.121393
17439.3	7166	3959		17.4393	1704	787		0.121506	0.123432
17470.6	7167	3994		17.4706	1705	822		0.121577	0.128921
17501.9	7146	4033		17.5019	1684	861		0.12008	0.135038
17533.2	7126	4065		17.5332	1664	893		0.118654	0.140056
17564.6	7138	4117		17.5646	1676	945		0.119509	0.148212
17595.9	7193	4162		17.5959	1731	990		0.123431	0.15527
17627.2	7193	4162		17.6272	1731	990		0.123431	0.15527
17658.5	7212	4193		17.6585	1750	1021		0.124786	0.160132
17689.8	7178	4190		17.6898	1716	1018		0.122362	0.159661
17721.1	7093	4148		17.7211	1631	976		0.116301	0.153074
17752.4	6977	4088		17.7524	1515	916		0.108029	0.143664
17783.7	6853	4038		17.7837	1391	866		0.0991871	0.135822
17815	6753	4009		17.815	1291	837		0.0920565	0.131274
17846.3	6671	3969		17.8463	1209	797		0.0862094	0.125
17877.6	6699	3967		17.8776	1237	795		0.0882059	0.124686
17909	6836	3984		17.909	1374	812		0.0979749	0.127353
17940.3	7087	4013		17.9403	1625	841		0.115873	0.131901
17971.6	7444	4035		17.9716	1982	863		0.141329	0.135351
18002.9	7859	4048		18.0029	2397	876		0.170921	0.13739
18034.2	8270	4074		18.0342	2808	902		0.200228	0.141468
18065.5	8631	4128		18.0655	3169	956		0.22597	0.149937
18096.8	8906	4190		18.0968	3444	1018		0.245579	0.159661
18128.1	8826	4227		18.1281	3364	1055		0.239875	0.165464
18159.4	8791	4213		18.1594	3329	1041		0.237379	0.163269
18190.7	8614	4156		18.1907	3152	984		0.224758	0.154329
18222	8310	4108		18.222	2848	936		0.20308	0.146801
18253.4	7929	4111		18.2534	2467	939		0.175913	0.147271
18284.7	7548	4179		18.2847	2086	1007		0.148745	0.157936
18316	7238	4287		18.316	1776	1115		0.12664	0.174875
18347.3	7053	4414		18.3473	1591	1242		0.113448	0.194793
18378.6	7011	4511		18.3786	1549	1339		0.110454	0.210006
18409.9	6972	4729		18.4099	1510	1557		0.107673	0.244197
18441.2	7146	4663		18.4412	1684	1491		0.12008	0.233846
18472.5	7366	4516		18.4725	1904	1344		0.135767	0.21079
18503.8	7591	4358		18.5038	2129	1186		0.151811	0.18601
18535.1	7778	4247		18.5351	2316	1075		0.165145	0.168601
18566.5	7913	4196		18.5665	2451	1024		0.174772	0.160602
18597.8	7990	4190		18.5978	2528	1018		0.180262	0.159661
18629.1	8017	4213		18.6291	2555	1041		0.182188	0.163269
18660.4	7993	4256		18.6604	2531	1084		0.180476	0.170013
18691.7	7993	4292		18.6917	2531	1120		0.180476	0.175659
18723	7927	4290		18.723	2465	1118		0.17577	0.175345
18754.3	7869	4250		18.7543	2407	1078		0.171634	0.169072
18785.6	7819	4193		18.7856	2357	1021		0.168069	0.160132
18816.9	7768	4145		18.8169	2306	973		0.164432	0.152604
18848.2	7701	4103		18.8482	2239	931		0.159655	0.146016
18879.5	7624	4047		18.8795	2162	875		0.154164	0.137233
18910.9	7549	3984		18.9109	2087	812		0.148816	0.127353
18942.2	7481	3938		18.9422	2019	766		0.143967	0.120138
18973.5	7053	3926		18.9735	1591	754		0.113448	0.118256
19004.8	6915	3934		19.0048	1453	762		0.103608	0.119511
19036.1	6742	3959		19.0361	1280	787		0.0912721	0.123432
19067.4	6549	3985		19.0674	1087	813		0.07751	0.127509
19098.7	6367	4002		19.0987	905	830		0.0645322	0.130176
19130	6222	4000		19.13	760	828		0.0541928	0.129862
19161.3	6122	3974		19.1613	660	802		0.0470622	0.125784
19192.6	6077	3939		19.1926	615	767		0.0438534	0.120295
19223.9	6096	3923		19.2239	634	751		0.0452082	0.117785
19255.3	6132	3951		19.2553	670	779		0.0477752	0.122177
19286.6	6307	3968		19.2866	845	796		0.0602539	0.124843
19317.9	6488	3980		19.3179	1026	808		0.0731603	0.126725
19349.2	6649	3983		19.3492	1187	811		0.0846406	0.127196
19380.5	6788	3985		19.3805	1326	813		0.0945522	0.127509
19411.8	6916	3995		19.4118	1454	823		0.103679	0.129078
19443.1	7031	4009		19.4431	1569	837		0.11188	0.131274
19474.4	7111	4023		19.4744	1649	851		0.117584	0.133469
19505.7	7127	4032		19.5057	1665	860		0.118725	0.134881
19537	7390	4052		19.537	1928	880		0.137479	0.138018
19568.4	7266	4048		19.5684	1804	876		0.128637	0.13739
19599.7	7121	4077		19.5997	1659	905		0.118297	0.141939
19631	6996	4145		19.631	1534	973		0.109384	0.152604
19662.3	6934	4224		19.6623	1472	1052		0.104963	0.164994
19693.6	6970	4298		19.6936	1508	1126		0.10753	0.1766
19724.9	7116	4377		19.7249	1654	1205		0.117941	0.18899
19756.2	7366	4505		19.7562	1904	1333		0.135767	0.209065
19787.5	7727	4754		19.7875	2265	1582		0.161509	0.248118
19818.8	8089	4737		19.8188	2627	1565		0.187322	0.245452
19850.1	8901	5367		19.8501	3439	2195		0.245222	0.34426
19881.4	9960	6275		19.8814	4498	3103		0.320736	0.486669
19912.8	11231	7409		19.9128	5769	4237		0.411366	0.664523
19944.1	12653	8563		19.9441	7191	5391		0.512764	0.845514
19975.4	14166	9389		19.9754	8704	6217		0.62065	0.975063
20006.7	15690	9548		20.0067	10228	6376		0.729321	1
20038	17112	8897		20.038	11650	5725		0.830719	0.897898
20069.3	18282	7615		20.0693	12820	4443		0.914147	0.696832
20100.6	19473	6823		20.1006	14011	3651		0.999073	0.572616
20131.9	19486	5373		20.1319	14024	2201		1	0.345201
20163.2	18897	4273		20.1632	13435	1101		0.958001	0.172679
20194.5	17807	3598		20.1945	12345	426		0.880277	0.066813
20225.8	16344	3270		20.2258	10882	98		0.775956	0.0153701
20257.2	14626	3172		20.2572	9164	0		0.653451	0
20288.5	12771	3216		20.2885	7309	44		0.521178	0.00690088
20319.8	10932	3338		20.3198	5470	166		0.390046	0.0260351
20351.1	9282	3469		20.3511	3820	297		0.27239	0.0465809
20382.4	7472	3528		20.3824	2010	356		0.143326	0.0558344
20413.7	6790	3617		20.4137	1328	445		0.0946948	0.069793
20445	6496	3668		20.445	1034	496		0.0737307	0.0777917
20476.3	6481	3682		20.4763	1019	510		0.0726612	0.0799875
20507.6	6618	3669		20.5076	1156	497		0.0824301	0.0779486
20538.9	6822	3644		20.5389	1360	472		0.0969766	0.0740276
20570.3	7063	3622		20.5703	1601	450		0.114161	0.0705772
20601.6	7322	3620		20.6016	1860	448		0.13263	0.0702635
20632.9	7572	3636		20.6329	2110	464		0.150456	0.0727729
20664.2	8389	3657		20.6642	2927	485		0.208714	0.0760665
20695.5	8537	3671		20.6955	3075	499		0.219267	0.0782622
20726.8	8586	3669		20.7268	3124	497		0.222761	0.0779486
20758.1	8551	3654		20.7581	3089	482		0.220265	0.075596
20789.4	8438	3644		20.7894	2976	472		0.212208	0.0740276
					14024	6376
	5462	3172
