# Supplementary material for: SUN2 mediates calcium-triggered nuclear actin polymerization to cluster active RNA polymerase II
Source: EMBO Rep. 2024 Sep 24;25(11):9. doi: 10.1038/s44319-024-00274-8 (PMC11549082; doi:10.1038/s44319-024-00274-8)
Supplement: Supplementary file 6 — Source data Fig. 2 [file 44319_2024_274_MOESM6_ESM.zip › Figure 2/2C/INF2 int in SUN2 mask.xlsx]

## Sheet: untreated
untreated							A23187
Replicate 1							Replicate 1
name	z-slice	z-slice sum	mean int. per surface	mean int. unified surface	mean int. sum		name	z-slice	z-slice sum	mean int. per surface	mean int. unified surface
1	28-34	7	5877	5805	306000		1	16-22	7	7420	7643
2	20-26	7	8520	9347	196000		2	16-22	7	8758	9569
3	21-27	7	6069	6090	146000		3	16-22	7	8870	9299
4	20-26	7	6558	6730	275000		4	16-22	7	7458	7318
5	15-21	7	5777	5828	220000		5	14-20	7	9599	9563
6	19-25	7	6581	6879	342000		6	20-26	7	7089	6954
7	15-21	7	8421	6550	109000		7	16-22	7	6707	6763
8	18-24	7	5508	5631	253000		8	14-20	7	6968	6967
9	19-25	7	9393	9626	498000		9	17-23	7	8252	8600
							10	14-20	7	10200	10300
							11	17-23	7	6094	6000
Replicate 2							12	14-20	7	9918	9888
1	15-21	7	6085	6246	347000
2		7	6989	7130	440000
3	15-11	7	4878	4912
4	14-20	7	5682	5565
5		7	4739	4673			Replicate 2
6	18-24	7	4677	4648			1	17-23	7	6879	6699
7	18-24	7	5038	5210			2	32-37	7	8505	9298
8	17-23	7	6881	6862			3	25-31	7	8112	7912
							4	16-22	7	6430	7466
							5	17-23	7	7427	7507
Replicate 3							6	18-24	7	5650	5594
1	37-43	7	6386	6440			7	19-25	7	6066	6050
2	20-26	7	5452	5611			8	17-23	7	5222	5446
3	16-22	7	5303	5423			9	24-30	7	5154	5262
4		7	5405	5304			10		7	8120	6927
5	16-22	7	4955	5073			11	17-23	7	5410	5488
6	18-24	7	4796	4839
7	17-23	7	5866	5840
8	14-20	7	5102	5258			Replicate 3
9	14-20	7	4934	5181			1	15-21	7	5038	5050
10	16-22	7	4324	4389			2	20-26	7	5851	6649
							3	18-24	7	4661	4724
							4	18-24	7	6024	6231
							5	15-21	7	5840	5828
							6	15-21	7	5329	5593
							7	19-25	7	5542	5763
							8	19-25	7	5255	5415
							9	23-29	7	5190	5277
