# Supplementary material for: SUN2 mediates calcium-triggered nuclear actin polymerization to cluster active RNA polymerase II
Source: EMBO Rep. 2024 Sep 24;25(11):9. doi: 10.1038/s44319-024-00274-8 (PMC11549082; doi:10.1038/s44319-024-00274-8)
Supplement: Supplementary file 7 — Source data Fig. 3 [file 44319_2024_274_MOESM7_ESM.zip]

Archive with 18 entries (14 files):
- Figure 3/3A/
- Figure 3/3A/INF2 only_Cy5.tif
- Figure 3/3A/INF2 only_merge.tif
- Figure 3/3A/SUN2 only_Cy5.tif
- Figure 3/3A/SUN2 only_merge.tif
- Figure 3/3A/SUN2+ INF2 +A23187_Cy5.tif
- Figure 3/3A/SUN2+ INF2 +A23187_merge.tif
- Figure 3/3A/SUN2+INF2_Cy5.tif
- Figure 3/3A/SUN2+INF2_merge.tif
- Figure 3/3A/SUN2+INF2_siSUN2_Cy5.tif
- Figure 3/3A/SUN2+INF2_siSUN2_merge.tif
- Figure 3/3B/
- Figure 3/3B/PLA dots per nucleus.xlsx
- Figure 3/3C/
- Figure 3/3C/SUN2+INF2_side view_Cy5.tif
- Figure 3/3C/SUN2+INF2_side view_merge.tif
- Figure 3/3D/
- Figure 3/3D/PLA dots per nucleus_BAPTA.xlsx
