# Supplementary material for: SUN2 mediates calcium-triggered nuclear actin polymerization to cluster active RNA polymerase II
Source: EMBO Rep. 2024 Sep 24;25(11):9. doi: 10.1038/s44319-024-00274-8 (PMC11549082; doi:10.1038/s44319-024-00274-8)
Supplement: Supplementary file 7 — Source data Fig. 3 [file 44319_2024_274_MOESM7_ESM.zip › Figure 3/3B/PLA dots per nucleus.xlsx]

## Sheet: Fig. 3B
PLA dots per nucleus
	SUN2 + INF2	SUN2 + INF2 + A23187	SUN2 + INF2 + siSUN2	SUN2	INF2
replicate 1	30.9	118.7	12.3	0.2	0
	30.1	70.4	12	0.6	0
	32.4	74.4	0.6	0.5	0
	27.6	68.3	1.7	1.3	0
	38.7	79.1	20.5	0.8	0
	31.5	90.6	2.4	0.5	0
	39.6
	49.8
	61.4
	43.5
	43.1
	39.3
	62.2
	51.5
replicate 2	52.8	67.7	9.3	6.3	0.1
	28	52.1	4.8	5	0.3
	41.6	41.8	22.3	11.3	0.2
	38	80.9	2	4.3	0.1
	38.4	59	6.6	2.9	0.1
	40.3	51.9	6.5	1.2	0
	26.9		5	0.2	0
	23.5			0	0
	31.7			0	0
	30.1			0	0.1
	22.6			0	0
	37.1			0	0
replicate 3	23.3	83	3.5	0.1	0
	30.5	66.4	38.5	0.4	0
	36.8	81.5	3	0.2	0
	29.8	71	12.8	0	0
	32.4	90.8	4.5	0	0
	32.1	86.8	6.5	0.2	0
			2
