# Supplementary material for: SUN2 mediates calcium-triggered nuclear actin polymerization to cluster active RNA polymerase II
Source: EMBO Rep. 2024 Sep 24;25(11):9. doi: 10.1038/s44319-024-00274-8 (PMC11549082; doi:10.1038/s44319-024-00274-8)
Supplement: Supplementary file 7 — Source data Fig. 3 [file 44319_2024_274_MOESM7_ESM.zip › Figure 3/3D/PLA dots per nucleus_BAPTA.xlsx]

## Sheet: Fig. 3D
PLA dots per nucleus
	SUN2 + INF2	SUN2 + INF2 + A23187	SUN2 + INF2 + A23187 + BAPTA
replicate 1	36.7	56.4	15.5
	42.1	73.7	17
	27.9	60.6	15.8
	39.8	65.6	13
	48.6	56.9	13.7
	52.1	68.7	9.3
	30.1	60.8	13.6
replicate 2	35.9	40.6	13.1
	36.1	34	11.8
	50.6	57.3	12.6
	28.3	53.9	13.2
	38.9	58.2	5.3
	34.6	67.5	9.6
	54.6	66.7	15.5
replicate 3	33.2	73	19.7
	13.9	45.2	10.3
	45.8	55.8	9.6
	51.3	47.4	9.9
	32.3	48.2	13.1
	30.5	43.7	12.3
	34.2	33.5	12
			23.5
replicate 4	24	34.9	17.2
	21.9	39.2	13.1
	18.7	27.7	13.6
	21.2	54.9	17.6
	27.7	50.7	21.6
	22	50.4	16.2
	27.2	68	17
	23.5	50.6	15.7
	18	54.4
	17.3	74.7
		58.1
		65
