# Supplementary material for: SUN2 mediates calcium-triggered nuclear actin polymerization to cluster active RNA polymerase II
Source: EMBO Rep. 2024 Sep 24;25(11):9. doi: 10.1038/s44319-024-00274-8 (PMC11549082; doi:10.1038/s44319-024-00274-8)
Supplement: Supplementary file 8 — Source data Fig. 4 [file 44319_2024_274_MOESM8_ESM.zip]

Archive with 16 entries (12 files):
- Figure 4/4A/
- Figure 4/4A/siCtrl_0 min.tif
- Figure 4/4A/siCtrl_10 min.tif
- Figure 4/4A/siCtrl_120min.tif
- Figure 4/4A/siCtrl_30 min.tif
- Figure 4/4A/siCtrl_5 min.tif
- Figure 4/4B/
- Figure 4/4B/siSUN2_0 min.tif
- Figure 4/4B/siSUN2_10 min.tif
- Figure 4/4B/siSUN2_120 min.tif
- Figure 4/4B/siSUN2_30 min.tif
- Figure 4/4B/siSUN2_5 min.tif
- Figure 4/4C-E/
- Figure 4/4C-E/Pol2 analysis_siCtrl.xlsx
- Figure 4/4F-H/
- Figure 4/4F-H/Pol2 analysis_siSUN2.xlsx
