# Supplementary material for: SUN2 mediates calcium-triggered nuclear actin polymerization to cluster active RNA polymerase II
Source: EMBO Rep. 2024 Sep 24;25(11):9. doi: 10.1038/s44319-024-00274-8 (PMC11549082; doi:10.1038/s44319-024-00274-8)
Supplement: Supplementary file 8 — Source data Fig. 4 [file 44319_2024_274_MOESM8_ESM.zip › Figure 4/4C-E/Pol2 analysis_siCtrl.xlsx]

## Sheet: Fig 4C
siCtrl
Average volume of Pol2pS5 foci per cell nucleus (µm^3)
	0 min	5 min	10 min	30 min	120 min
replicate 1	0.0367	0.0527	0.0272	0.0283	0.0312
	0.0281	0.0607	0.0604	0.0416	0.0343
	0.0281	0.0371	0.0381	0.0387	0.0384
	0.0246	0.0211	0.0411	0.0461	0.0264
	0.036	0.024	0.0247	0.0337	0.0248
	0.0363	0.0387	0.0527	0.0488	0.0256
	0.0184	0.0369	0.0465	0.0325	0.0408
	0.041	0.0514	0.0372	0.0398	0.0316
	0.0258	0.0436	0.0218	0.036	0.0436
	0.0207	0.0386	0.0312	0.0218	0.0254
	0.0268	0.0298	0.037	0.0261	0.0274
	0.0465	0.0485	0.0549	0.0447	0.045
	0.0374	0.0317	0.0378	0.0327	0.0411
	0.0408	0.0337	0.0299	0.0358	0.0216
	0.0266	0.052	0.0302	0.0317	0.0337
	0.0267	0.0531	0.0252	0.0302	0.0307
	0.0362		0.0371	0.0267	0.0252
	0.0324				0.0296
	0.037				0.0222
	0.0206
	0.0347
replicate 2	0.0228	0.0338	0.0319	0.0295	0.0412
	0.0303	0.0382	0.0326	0.0488	0.0297
	0.0184	0.0413	0.039	0.0471	0.0214
	0.0328	0.0392	0.0338	0.0305	0.0475
	0.019	0.039	0.0426	0.0259	0.0229
	0.0281	0.0405	0.0297	0.0616	0.0383
	0.0372	0.0467	0.0293	0.0369	0.0246
	0.0197	0.0312	0.0257	0.0409	0.0526
	0.028	0.0371	0.0282	0.0408	0.0197
	0.0345	0.0385	0.0231	0.0348	0.033
	0.0254	0.0469	0.0297	0.0437	0.0318
	0.0255	0.0281	0.0346	0.0359	0.0322
	0.0229	0.0364	0.0282	0.0394	0.0341
	0.0196	0.0357	0.0352	0.0261	0.0381
	0.0258	0.0361	0.0188	0.0228	0.0421
	0.0306	0.0436	0.0392	0.0362	0.0329
	0.0354	0.0531	0.0301	0.0318	0.0364
	0.0284	0.0359	0.0299	0.021
	0.033	0.0388	0.0385	0.0516
	0.0237	0.0371	0.0335	0.0308
	0.026	0.0286	0.0279	0.0191
	0.0397	0.0372	0.0292	0.0389
	0.0208	0.032	0.0253	0.0339
	0.0266	0.036	0.0477	0.036
		0.0428	0.0316	0.0284
			0.0371
			0.0426
			0.0444
			0.0349
replicate 3	0.0189	0.0184	0.0258	0.0572	0.0398
	0.0296	0.0337	0.0383	0.0161	0.0322
	0.0214	0.0419	0.0275	0.0223	0.0419
	0.0372	0.0397	0.0375	0.0261	0.0269
	0.0225	0.0368	0.028	0.0215	0.0207
	0.0231	0.0346	0.0241	0.0323	0.028
	0.0177	0.0363	0.0369	0.0455	0.0224
	0.03	0.0318	0.0317	0.0387	0.02
	0.0327	0.0362	0.0262	0.0386	0.0237
	0.0319	0.0452	0.0259	0.0227	0.0286
	0.0177	0.0192	0.0357	0.0456	0.0251
	0.0211	0.021	0.0335	0.0146	0.0217
	0.0293	0.0273	0.0275	0.0311	0.0365
	0.0239	0.0182	0.0295	0.039	0.0177
	0.0211	0.0322	0.0275	0.0384	0.0159
	0.0266	0.0306	0.0446	0.0283	0.0379
	0.0236	0.0314	0.0151	0.0408	0.0199
	0.0333	0.0355	0.0356	0.0172	0.0541
	0.016	0.0427	0.0734	0.0536	0.0472
	0.027	0.0308	0.0381	0.0459	0.0215
	0.0152	0.0314	0.0308	0.0482
	0.0295	0.0539	0.0385	0.0343
	0.0207	0.038	0.0305
	0.0169	0.042	0.0392
	0.0342		0.0356
			0.0399
			0.0258

## Sheet: Fig 4D
siCtrl
number of Pol2pS5 foci ≥ 0.1 µm3 per nucleus
	0 min	5 min	10 min	30 min	120 min
replicate 1	7	6	1	2	5
	4	5	3	5	6
	1	3	2	4	2
	2	0	4	3	0
	3	4	1	4	3
	4	4	5	5	2
	1	2	13	3	5
	2	8	6	9	5
	3	10	2	5	9
	0	7	8	2	1
	2	6	9	2	2
	8	7	7	5	6
	3	4	6	3	3
	4	8	2	3	1
	0	3	4	4	3
	2	6	2	3	2
	3		6	2	3
	1				2
	3				0
	0
	3
replicate 2	3	6	7	4	9
	5	9	4	3	9
	1	5	2	2	0
	1	5	4	6	2
	0	3	5	3	7
	4	4	8	3	1
	7	9	5	5	4
	0	7	5	4	2
	5	4	3	3	3
	11	4	0	2	1
	1	6	2	3	6
	2	2	4	5	0
	1	10	6	5	2
	0	6	3	3	4
	3	10	1	2	1
	7	6	4	4	4
	4	5	2	2	3
	3	3	5	2	5
	6	6	3	6	5
	0	6	7	4	7
	1	4	5	0
	5	5	4	4
	2	3	1	2
	4	6	3	7
		4	6	4
			7
			6
			9
			4
replicate 3	0	0	1	4	2
	3	5	4	0	3
	0	9	6	0	3
	7	3	6	3	4
	1	6	4	0	0
	3	5	2	3	2
	1	4	1	3	0
	4	2	7	3	0
	4	4	2	3	3
	5	3	3	0	1
	1	0	3	6	5
	1	1	4	0	2
	6	3	1	1	0
	2	0	3	3	5
	1	3	3	3	0
	3	5	4	0	0
	2	4	0	3	5
	4	2	4	0	1
	1	4	3	3	3
	2	1	3	3	3
	0	2	5	3	0
	3	4	4	4
	1	6	0
	0	3	6
	3		5
			3
			3

## Sheet: Fig 4E
siCtrl
Percentage of Pol2pS5 foci ≥ 0.1 µm3 per nucleus
	0 min	5 min	10 min	30 min	120 min
replicate 1	4.46	7.5	1.85	2.74	3.79
	3.45	6.25	15	4.39	4.03
	0.76	6.38	9.52	4.82	6.45
	1.96	0	4.88	8.11	0
	5.66	4.94	1.14	3.31	2.17
	5.97	5.33	7.35	15.15	1.79
	1.32	3.57	11.5	4.11	4.81
	4.88	5.52	4.32	5.66	4.81
	3	6.54	1.32	4.81	6.16
	0	7.53	4.4	1.98	1.15
	1.38	4.8	7.63	1.96	3.23
	7.62	5.04	11.29	6.94	6.98
	4.23	7.14	7.14	4.69	6
	2.99	4.79	1.71	3.37	1.2
	0	4.55	4.76	4.76	2.73
	1.71	10	1.16	3.09	1.1
	4.17		6.12	2.47	2.19
	1.05				1.34
	5.36				0
	0
	3.09
replicate 2	1.59	4.62	3.72	2.63	6.08
	3.11	3.95	3.17	7.5	5.17
	1.02	5.15	2.04	5	0
	1.08	9.26	4	3.21	1.71
	0	7.5	4.03	3.95	7.61
	1.69	7.27	3.9	8.57	1.08
	6.03	7.76	4.85	5.21	4.04
	0	3.48	2.44	5.88	1.71
	3.45	3.96	2.8	9.09	4.29
	6.79	3.74	0	2.86	1.85
	1.05	5	3.23	6.67	9.68
	1.59	2.33	2.9	4.59	0
	0.85	5.38	2.56	4.81	4.88
	0	6.52	6.67	2.4	2.96
	1.49	6.17	0.66	2.3	2.7
	3.59	5.56	5.26	3.7	5.19
	3.96	6.58	2.2	3.92	4.69
	3.57	4.05	5.32	2.06	3.45
	2.8	5.94	4.41	6.9	4.55
	0	5.5	3.33	2.34	4.43
	0.91	2.78	3.65	0
	6.85	3.55	4.49	4.55
	0.86	2.52	1.09	3.39
	2.08	4.58	8.11	5.93
		4.21	5.45	3.36
			5.19
			7.41
			10.11
			1.89
replicate 3	0	0	1.33	10.53	5.56
	2.78	3.42	6.67	0	4.48
	0	7.44	2.48	0	6.67
	3.83	5.08	5.04	2.75	3.33
	1.05	4.58	4.12	0	0
	1.97	4.1	3.13	4.62	1.83
	0.4	4.12	1.96	4.69	0
	4.71	2.63	3.55	4.62	0
	3.15	3.77	2.15	4.35	3.9
	2.7	3.45	2.4	0	0.72
	1.25	0	7.14	6.59	3.62
	0.75	0.75	3.77	0	3.64
	3.31	1.84	0.93	1.61	0
	2.38	0	4.35	10	5.32
	1.28	5.17	2.21	5.26	0
	1.6	3.36	6.45	0	0
	1.57	4.04	0	7.14	5.32
	3.88	7.14	4.12	0	0.96
	1.41	6.15	9.68	8.33	12
	2.53	0.88	9.68	7.32	11.11
	0	1.36	4.35	5.88	0
	3.37	12.5	4.76	7.69
	1.08	5.45	0
	0	6.12	4.92
	5.77		5.75
			3.61
			1.97
