# Supplementary material for: SUN2 mediates calcium-triggered nuclear actin polymerization to cluster active RNA polymerase II
Source: EMBO Rep. 2024 Sep 24;25(11):9. doi: 10.1038/s44319-024-00274-8 (PMC11549082; doi:10.1038/s44319-024-00274-8)
Supplement: Supplementary file 8 — Source data Fig. 4 [file 44319_2024_274_MOESM8_ESM.zip › Figure 4/4F-H/Pol2 analysis_siSUN2.xlsx]

## Sheet: Fig 4F
siSUN2
Average volume of Pol2pS5 foci per cell nucleus (µm^3)
replicate 1	0.0355	0.0261	0.0239	0.0211	0.026
	0.0188	0.0349	0.0365	0.0216	0.0208
	0.0347	0.0342	0.0425	0.0319	0.0195
	0.0339	0.0149	0.0261	0.0284	0.0248
	0.0187	0.044	0.0396	0.0419	0.0198
	0.0223	0.0236	0.0259	0.0348	0.0183
	0.0261	0.0347	0.0468	0.0229	0.035
	0.0161	0.0129	0.0343	0.0114	0.0251
	0.0258	0.0256	0.0202	0.0271	0.0158
	0.0146	0.0163	0.0307	0.0381	0.0315
	0.0284	0.0286	0.0388	0.0161	0.0251
	0.0227	0.0346	0.0229		0.0302
	0.0416	0.0153	0.0314		0.0321
	0.0139	0.0187	0.029		0.0372
		0.0181	0.0181
		0.0222
		0.0307
		0.0306
		0.0174
replicate 2	0.027	0.0358	0.0211	0.0269	0.0309
	0.0214	0.0415	0.0309	0.0198	0.0368
	0.0287	0.0281	0.0396	0.025	0.0178
	0.0294	0.0451	0.0362	0.0265	0.0269
	0.0173	0.0158	0.0229	0.04	0.0228
	0.0205	0.0362	0.0365	0.0179	0.0217
	0.0156	0.0355	0.0298	0.0246	0.0187
	0.0372	0.0247	0.0345	0.0276	0.0276
	0.0278	0.0174	0.0286	0.0166	0.021
	0.0361	0.0232	0.0316	0.0313	0.0223
	0.0285	0.02	0.0247	0.035	0.0355
	0.0398	0.0234	0.0235	0.0252	0.0125
	0.0467	0.0159	0.0274	0.0313	0.0309
	0.0168	0.0416	0.0408	0.028	0.0312
	0.0203	0.0331	0.0198	0.0201	0.0162
	0.0116	0.0272	0.0203	0.045	0.0232
	0.0369	0.02	0.0212	0.0372	0.02
	0.0144	0.0273	0.0151	0.0272	0.0196
		0.0159	0.0224	0.0198	0.0342
		0.0216	0.0358	0.0215	0.0444
		0.0284	0.0136	0.0179	0.014
		0.0228	0.0143	0.0334	0.0337
		0.0228	0.0309	0.0285
		0.0458	0.0345	0.0251
		0.039	0.0231	0.0199
		0.0207	0.0159
			0.0209
			0.0432
replicate 3	0.0312	0.0654	0.0267	0.0234	0.0221
	0.0286	0.0422	0.0278	0.0347	0.0235
	0.0187	0.024	0.0268	0.0491	0.0225
	0.0323	0.0228	0.0283	0.0243	0.0358
	0.0151	0.0235	0.0255	0.0279	0.021
	0.022	0.0315	0.0194	0.0314	0.0186
	0.0311	0.015	0.0304	0.0259	0.0201
	0.0306	0.0166	0.0318	0.0225	0.0242
	0.0322	0.0227	0.0257	0.0247	0.0225
	0.027	0.019	0.0246	0.018	0.0239
	0.0143	0.0304	0.0239	0.0165	0.0223
	0.0284	0.0432	0.0193	0.0431	0.0123
	0.0311	0.0167	0.035	0.0447	0.0192
	0.0231	0.0238	0.0304	0.0507	0.0202
	0.0228	0.0153	0.0301	0.0319	0.0187
	0.0532	0.0178		0.0313	0.0241
	0.0243	0.024		0.0271	0.0172
	0.0285	0.0338		0.0211	0.0225
	0.0155	0.0184		0.0195	0.0378
	0.0327	0.0227		0.0129	0.0233
	0.0191	0.0172		0.02	0.0351
	0.0145	0.0231		0.031
	0.0216
	0.0209
	0.0402
	0.0216
	0.0258
	0.0286
	0.0222

## Sheet: Fig 4G
siSUN2
number of Pol2pS5 foci ≥ 0.1 µm3 per nucleus
	0 min	5 min	10 min	30 min	120 min
replicate 1	6	2	4	0	2
	1	6	7	0	0
	3	1	6	5	0
	3	2	1	1	0
	0	3	0	2	0
	1	1	1	3	0
	1	2	2	1	2
	0	0	5	0	1
	2	1	0	1	0
	0	0	3	3	1
	3	3	2	0	0
	2	4	0		1
	10	0	3		1
	0	1	1		7
		0	0
		1
		4
		1
		0
replicate 2	1	4	0	0	4
	0	5	2	0	8
	6	1	2	0	0
	3	5	8	1	2
	0	0	1	4	3
	0	6	7	0	2
	0	1	0	1	0
	10	1	5	2	1
	2	0	1	0	0
	4	0	3	6	1
	3	1	1	3	3
	3	2	1	1	0
	4	0	3	2	5
	0	3	3	5	6
	0	8	0	0	0
	0	2	0	5	2
	2	0	1	6	0
	0	4	0	1	0
		0	1	0	5
		0	6	0	3
		3	0	1	0
		0	0	9	5
		1	4	5
		5	3	2
		6	0	0
		0	0
			0
			3
replicate 3	4	4	2	1	0
	8	4	2	3	1
	1	3	2	4	0
	2	0	4	1	5
	0	1	2	2	0
	1	5	0	3	0
	6	0	2	1	0
	5	1	3	0	1
	0	1	2	1	1
	3	0	7	0	3
	0	2	3	0	0
	0	4	1	4	0
	1	0	3	3	0
	0	5	2	3	0
	0	0	2	0	0
	4	0		1	0
	1	2		1	0
	0	2		1	2
	0	0		0	3
	4	1		1	0
	0	0		1	2
	0	0		4
	0
	0
	3
	0
	0
	0
	0

## Sheet: Fig 4H
siSUN2
Percentage of Pol2pS5 foci ≥ 0.1 µm3 per nucleus
	0 min	5 min	10 min	30 min	120 min
replicate 1	6.59	2.08	6.25	0	2.04
	1.08	7.59	6.73	0	0
	5.26	3.33	8.22	3.94	0
	3.06	1.82	2.63	1.89	0
	0	4.23	0	6.67	0
	1.06	1.03	2	3.85	0
	1.14	2.67	5.88	1.2	4
	0	0	5.81	0	1.61
	2.13	1.28	0	0.88	0
	0	0	3.09	4.35	2.27
	2.52	3.03	2.78	0	0
	2.02	3.81	0		1.2
	7.69	0	4.41		2.56
	0	2.27	3.23		6.54
		0	0
		1.49
		3.67
		3.85
		0
replicate 2	0.96	4.55	0	0	2.86
	0	5.43	4.55	0	5.37
	3.3	2.33	8.33	0	0
	3.95	8.33	4.82	1.01	2.13
	0	0	1	4.6	1.82
	0	5.22	3.33	0	2.25
	0	1.96	0	0.64	0
	13.33	1.11	3.94	1.45	1.89
	3.7	0	2.38	0	0
	4.76	0	2.46	4.26	1.33
	3.95	0.63	0.88	3.61	4.69
	4.29	2.25	1.56	1.25	0
	8.16	0	5.45	2.86	5.56
	0	3.9	7.69	4.42	5.56
	0	7.21	0	0	0
	0	1.14	0	6.17	1.41
	2.86	0	0.85	4.92	0
	0	2.72	0	1.18	0
		0	0.83	0	6.33
		0	4.92	0	5.45
		2.73	0	0.92	0
		0	0	4.76	5.21
		1.09	3.45	3.01
		8.47	4	1.61
		7.69	0	0
		0	0
			0
			5.17
replicate 3	2.4	10.81	1.23	1.92	0
	3.29	6.67	2.41	4.05	1.08
	0.93	2.29	2.38	8.51	0
	2.47	0	3.33	1.32	5.62
	0	0.95	1.83	2.82	0
	0.4	3.65	0	2.91	0
	4.38	0	1.38	1.2	0
	3.57	0.78	3.95	0	0.88
	0	1.01	2.22	1.67	1.47
	1.85	0	4.46	0	3.66
	0	1.74	1.7	0	0
	0	8.7	1.49	8.16	0
	3.7	0	2.8	8.82	0
	0	2.26	2.94	5.88	0
	0	0	2.02	0	0
	8.7	0		3.85	0
	2	1.36		1.19	0
	0	2.22		1.06	1.61
	0	0		0	3
	5.88	1.06		1.41	0
	0	0		0.88	4.65
	0	0		2.6
	0
	0
	4.62
	0
	0
	0
	0
