# Supplementary material for: SUN2 mediates calcium-triggered nuclear actin polymerization to cluster active RNA polymerase II
Source: EMBO Rep. 2024 Sep 24;25(11):9. doi: 10.1038/s44319-024-00274-8 (PMC11549082; doi:10.1038/s44319-024-00274-8)
Supplement: Supplementary file 9 — Source data Fig. 5 [file 44319_2024_274_MOESM9_ESM.zip]

Archive with 16 entries (12 files):
- Figure 5/5A/
- Figure 5/5A/siCtrl_0 min.tif
- Figure 5/5A/siCtrl_10 min.tif
- Figure 5/5A/siCtrl_120 min.tif
- Figure 5/5A/siCtrl_30 min.tif
- Figure 5/5A/siCtrl_5 min.tif
- Figure 5/5B/
- Figure 5/5B/siINF2_0 min.tif
- Figure 5/5B/siINF2_10 min.tif
- Figure 5/5B/siINF2_120 min.tif
- Figure 5/5B/siINF2_30 min.tif
- Figure 5/5B/siINF2_5 min.tif
- Figure 5/5C-E/
- Figure 5/5C-E/Pol2 analysis_siCtrl.xlsx
- Figure 5/5F-H/
- Figure 5/5F-H/Pol2 analysis_siINF2.xlsx
