# Supplementary material for: SUN2 mediates calcium-triggered nuclear actin polymerization to cluster active RNA polymerase II
Source: EMBO Rep. 2024 Sep 24;25(11):9. doi: 10.1038/s44319-024-00274-8 (PMC11549082; doi:10.1038/s44319-024-00274-8)
Supplement: Supplementary file 9 — Source data Fig. 5 [file 44319_2024_274_MOESM9_ESM.zip › Figure 5/5C-E/Pol2 analysis_siCtrl.xlsx]

## Sheet: Fig 5C
siCtrl
Average volume of Pol2pS5 foci per cell nucleus (µm^3)
	0 min	5 min	10 min	30 min	120 min
replicate 1	0.0165	0.0245	0.0225	0.0228	0.0387
	0.0174	0.0113	0.0281	0.0381	0.0416
	0.016	0.0187	0.0371	0.0218	0.027
	0.0267	0.026	0.018	0.0347	0.0439
	0.0293	0.0422	0.0351	0.0325	0.0225
	0.0324	0.0402	0.0207	0.0245	0.0142
	0.0261	0.0332	0.0273	0.0456	0.0148
	0.0158	0.0302	0.0352	0.0345	0.0264
	0.0158	0.0237	0.0453	0.0256	0.0213
	0.0209	0.0377	0.03	0.0356	0.0281
	0.0276	0.0291	0.043	0.0357	0.0425
	0.0183	0.0386	0.0238	0.027	0.0401
	0.0134	0.0346	0.0264	0.0354	0.0141
	0.0236	0.0494	0.0146	0.0286	0.0136
	0.049	0.0336	0.0288	0.0376	0.0198
	0.0197	0.03	0.0143	0.0393	0.032
	0.0207	0.0296	0.0159	0.0138	0.0184
	0.0221	0.0437	0.0338	0.0246	0.0232
	0.0197	0.0348	0.031	0.02	0.0238
	0.023	0.0465	0.0286	0.0168	0.0296
	0.0231	0.035	0.0326	0.0389	0.024
	0.0318	0.0256	0.0165	0.0436	0.0306
	0.02	0.0157	0.0198	0.0519	0.0358
	0.0193	0.0298	0.045	0.0312	0.0381
	0.0211	0.0271	0.0389	0.0226	0.0407
	0.0217	0.0318	0.0386	0.0279	0.0162
	0.0258	0.0271	0.0143	0.0295	0.0183
	0.0261	0.0268	0.0501	0.0359	0.0259
	0.0232	0.0243	0.0286	0.0367	0.0347
	0.0172	0.0254	0.0126	0.051	0.0201
	0.0249	0.0308	0.0145	0.0286	0.0309
	0.0204	0.0199	0.0199	0.0252	0.0272
	0.0178	0.0369	0.0291	0.0413	0.0315
		0.0191	0.014	0.0255	0.0179
		0.011	0.0257	0.0501	0.0113
		0.024	0.0306	0.0411
		0.0304	0.0217
		0.0337	0.033
		0.0391	0.0145
		0.0282	0.0331
		0.0233	0.0314
		0.0171	0.0251
		0.0278	0.0287
			0.0266
			0.0194
			0.0283
			0.0145
			0.0305
			0.0287
replicate 2	0.0158	0.0243	0.0376	0.0281	0.0194
	0.0207	0.0135	0.0164	0.0192	0.0185
	0.0129	0.0222	0.0248	0.01	0.0173
	0.0123	0.0214	0.0189	0.0282	0.0155
	0.0138	0.0194	0.0369	0.0121	0.0161
	0.0167	0.0226	0.0249	0.0208	0.0148
	0.0145	0.0171	0.0178	0.0133	0.0156
	0.013	0.0432	0.0204	0.0663	0.0261
	0.0181	0.0316	0.023	0.0225	0.0127
	0.0184	0.0236	0.0217	0.0162	0.0294
	0.0175	0.0115	0.0266	0.0293	0.0156
	0.0142	0.0321	0.0312	0.0567	0.0142
	0.0347	0.0238	0.015	0.0202	0.0114
	0.0164	0.0136	0.0193	0.0434	0.0108
	0.0165	0.0167	0.0307	0.0165	0.0314
	0.0172	0.0373	0.0372	0.0173	0.017
	0.0187	0.0469	0.0256	0.0226	0.0159
	0.0154	0.0174	0.0179	0.0189	0.0355
	0.0122	0.025	0.0342	0.0375	0.0263
	0.0132	0.0149	0.0224	0.0317	0.0139
	0.0189	0.0359	0.0223	0.0163	0.0419
	0.0148	0.0427	0.0245	0.0259	0.0125
	0.0248	0.0211	0.0163	0.0203	0.0173
	0.0177	0.0194	0.0156	0.0158	0.0121
	0.0318	0.03	0.0203		0.0174
	0.0193	0.0332	0.0386		0.0189
	0.00918	0.0221	0.0149		0.0115
	0.017	0.023	0.0366		0.0499
	0.0197	0.031	0.0326		0.0153
	0.0152	0.0146	0.0122		0.0185
		0.0128
		0.0178
		0.0218
		0.019
		0.019
		0.0167
replicate 3	0.0271	0.0261	0.0198	0.0203	0.0285
	0.0358	0.0155	0.0258	0.0335	0.0308
	0.0293	0.0311	0.0267	0.0279	0.04
	0.0242	0.0437	0.022	0.0259	0.0679
	0.0125	0.0328	0.0238	0.0404	0.0273
	0.0241	0.011	0.0246	0.0252	0.0328
	0.0184	0.0403	0.0321	0.0305	0.0469
	0.0199	0.0395	0.0149	0.0252	0.0294
	0.026	0.0343	0.0313	0.0267	0.0219
	0.0225	0.0406	0.0299	0.0239	0.0358
	0.0286	0.0131	0.0172	0.0174	0.0256
	0.0256	0.0222	0.0284	0.0235	0.0231
	0.0245	0.0321	0.0191	0.0223	0.0281
	0.0219	0.0469	0.0147	0.0213	0.0268
	0.0142	0.0297	0.0251	0.0285	0.0316
	0.022	0.0198	0.0261	0.0225	0.0168
	0.0214	0.0214	0.0324	0.0483	0.014
	0.0318	0.0358	0.0309	0.0134	0.0336
	0.0265	0.0212	0.0278	0.0218	0.0315
	0.03	0.032	0.0256	0.0421	0.0327
	0.0241	0.0266	0.0409	0.0166	0.0188
	0.0248	0.0286	0.0199	0.051	0.0319
	0.0254	0.0223	0.0272	0.0327	0.0215
	0.0226	0.0279	0.0193	0.0393	0.0262
	0.0162	0.0138	0.021	0.0361	0.0471
	0.023	0.0348	0.0272	0.0225	0.0352
	0.0234	0.028	0.0292	0.02	0.0245
	0.0234	0.0223	0.0259	0.0365	0.023
	0.0177	0.0296	0.0141	0.0172	0.0216
	0.0138	0.0467	0.0281	0.0181	0.0151
	0.0212	0.0311	0.0208	0.0352	0.0234
	0.0275	0.0235	0.0227	0.0217	0.0224
	0.0217	0.0231	0.025	0.0347	0.0301
	0.0253	0.015	0.037	0.026	0.025
	0.0236	0.0162	0.0221	0.0204	0.0228
	0.0245	0.0165	0.0174	0.0414	0.0148
	0.0166	0.0207	0.0297	0.0319	0.0248
	0.0147	0.0242	0.0283	0.0209	0.0282
	0.0316	0.032	0.0274	0.0233	0.0251
	0.0378	0.0238	0.0281	0.0306	0.0261
		0.0271	0.0238	0.023	0.0175
		0.0272	0.0341		0.027
		0.03006	0.0172		0.0144
			0.0126		0.0387
			0.0199		0.0258
			0.0239		0.0198
			0.0278		0.0325
			0.0235		0.0197
			0.0186
			0.0201
			0.0224
			0.0274
			0.0252
			0.0362

## Sheet: Fig 5D
siCtrl
number of Pol2pS5 foci ≥ 0.1 µm3 per nucleus
	0 min	5 min	10 min	30 min	120 min
replicate 1	1	2	1	0	3
	1	0	1	1	4
	1	1	2	0	2
	2	2	0	3	3
	3	2	2	2	0
	2	3	1	2	0
	2	3	6	4	0
	0	5	1	3	2
	0	3	2	1	3
	0	3	4	3	3
	4	3	4	4	3
	0	4	2	3	2
	0	4	3	4	0
	3	3	0	2	0
	3	4	3	3	0
	0	2	0	4	3
	0	3	0	0	2
	1	4	3	2	2
	3	2	1	1	1
	3	3	4	0	2
	1	6	3	3	0
	1	2	0	3	3
	1	0	0	4	3
	0	5	3	4	3
	1	4	4	0	3
	3	8	2	3	0
	1	3	0	3	0
	3	4	4	2	5
	3	1	3	5	4
	0	4	0	2	0
	4	3	0	3	2
	1	1	1	3	7
	0	4	2	3	4
		0	0	0	0
		0	2	3	0
		2	2	5
		3	2
		3	3
		3	0
		5	2
		2	2
		0	2
		3	3
			3
			0
			3
			0
			4
			3
replicate 2	0	3	2	3	2
	1	0	0	1	1
	0	0	0	0	0
	0	3	0	1	0
	0	0	3	0	0
	0	1	3	0	0
	0	0	0	0	0
	0	3	1	3	2
	0	3	2	1	0
	1	1	2	1	3
	0	0	3	3	0
	0	2	3	3	0
	3	2	0	1	0
	0	0	0	3	0
	0	0	1	0	3
	0	2	0	0	0
	0	4	0	2	0
	0	0	0	0	3
	0	3	2	3	3
	0	0	3	3	0
	0	3	2	0	3
	0	3	3	1	0
	2	0	1	1	0
	0	0	0	0	0
	1	2	2		0
	0	3	3		1
	0	0	0		0
	0	0	1		2
	0	2	3		0
	0	0	0		0
		0
		0
		1
		1
		0
		0
replicate 3	2	2	1	0	1
	3	0	3	3	2
	3	0	3	7	1
	0	3	1	1	2
	0	2	3	3	3
	4	0	2	2	3
	0	2	2	4	3
	0	3	0	1	3
	2	3	2	2	0
	0	3	0	3	3
	1	0	0	0	3
	4	0	2	2	4
	2	5	0	1	1
	0	3	0	0	3
	0	3	2	2	3
	0	0	0	2	0
	0	0	3	3	0
	3	3	3	0	2
	0	0	5	0	3
	3	5	2	3	4
	0	3	3	2	1
	1	2	0	3	4
	3	1	3	4	0
	2	4	1	3	3
	0	0	0	3	3
	1	3	2	0	1
	2	4	3	0	1
	1	1	3	4	1
	0	3	0	0	0
	0	3	4	0	0
	0	3	1	2	3
	7	4	1	2	1
	0	2	3	2	3
	0	0	4	3	2
	1	0	2	2	1
	0	0	0	6	0
	0	1	3	2	1
	0	4	3	1	3
	3	4	3	3	3
	3	3	6	3	3
		4	3	4	0
		4	3		3
		4	0		0
			0		3
			0		4
			2		1
			3		3
			3		0
			0
			0
			1
			3
			4
			3

## Sheet: Fig 5E
siCtrl
Percentage of Pol2pS5 foci ≥ 0.1 µm3 per nucleus
	0 min	5 min	10 min	30 min	120 min
replicate 1	0.66	1.5	0.79	0	4.76
	0.59	0	1.16	2.17	8.16
	0.81	0.98	4.26	0	3.7
	2.17	1.83	0	6	5.17
	2.78	3.7	6.25	3.33	0
	4.65	10.71	1.02	1.83	0
	1.3	10	4.26	4.88	0
	0	7.69	2.7	2.83	2.9
	0	3.66	9.52	2.33	3.19
	0	5	4.6	3.26	2.34
	2.78	2.88	4.76	4	6.52
	0	6.15	2.86	3	4.44
	0	3.81	3.8	3.96	0
	3.23	3.95	0	4.26	0
	7.69	4.88	2.7	4.17	0
	0	2.35	0	6.45	3.16
	0	2.61	0	0	1.31
	1.01	5.97	3.57	1.48	1.37
	2.07	1.46	2.94	0.93	1.14
	2.1	12	4.08	0	1.75
	1.96	4.92	4.69	9.68	0
	2.38	2.06	0	6.82	2.65
	1.1	0	0	7.84	5.36
	0	2.5	5.08	3.42	4.55
	0.83	2.56	5.33	0	8.82
	1.86	4.52	3.92	2.34	0
	0.9	2.21	0	5	0
	2.68	4.21	11.76	3.85	3.55
	1.82	1.32	3.03	8.06	3.7
	0	4.94	0	8	0
	3.36	3.8	0	4.17	1.98
	0.53	0.44	1.39	3.13	3.23
	0	4.17	3.08	5.45	3.33
		0	0	0	0
		0	2.22	10.34	0
		2.63	2.2	5.95
		2.5	2.38
		4.05	2.94
		3.75	0
		4.85	3.28
		2.27	1.59
		0	1.83
		3.26	3.75
			3.37
			0
			5.26
			0
			4.3
			3.19
replicate 2	0	3.49	7.14	4.48	1.12
	1.25	0	0	0.68	0.65
	0	0	0	0	0
	0	2.29	0	2.94	0
	0	0	4.23	0	0
	0	0.95	3.26	0	0
	0	0	0	0	0
	0	5.17	0.95	11.54	3.39
	0	5.45	2.22	0.58	0
	0.78	1.08	1.6	0.6	4.48
	0	0	4.62	3.66	0
	0	2.86	6.25	10.71	0
	6.38	1.98	0	0.94	0
	0	0	0	4.84	0
	0	0	1.08	0	4.11
	0	4.35	0	0	0
	0	7.84	0	1.43	0
	0	0	0	0	4.48
	0	1.92	4.65	5.77	4.55
		0	2.8	7.69	0
	0	3.95	2.7	0	6.82
	0	6.98	3.75	1.23	0
	0	0	0.98	0.83	0
	2.7	0	0	0	0
	0	3.33	0.98		0
	2.56	6.38	4.17		0.71
	0	0	0		0
	0	0	4.35		12.5
	0	4.17	4.55		0
	0	0	0		0
	0	0
		0
		1.39
		0.83
		0
		0
replicate 3	1.98	2.67	0.71	0	3.23
	6.38	0	2.88	3.7	3.08
	5	0	4.35	2.79	5.56
	0	10	1.08	0.81	7.14
	0	2.11	2.83	6.25	5.08
	2.22	0	4	2.47	3.09
	0	6.25	3.7	3.74	6.98
	0	8.11	0	1.56	4.55
	2.82	5.45	5.13	1.1	0
	0	9.38	0	3.26	5.77
	1.45	0	0	0	2.8
	2.8	0	1.96	3.33	1.67
	1.18	3.38	0	1.14	1.92
	0	5.26	0	0	4.23
	0	3.8	2.15	2.44	4.69
	0	0	0	2.38	0
	0	0	4.62	6.98	0
	3.41	3.37	5.45	0	2.15
	0	0	3.45	0	3.06
	2.68	3.36	1.38	8.11	3.81
	0	3.8	6.67	1.82	1.1
	0.85	2.17	0	6.12	10.81
	2.88	0.72	5.36	3.96	0
	1.13	4.94	0.91	6.82	2.11
	0	0	0	6.98	6.52
	0.93	4.11	2.47	0	4
	2.22	6.45	5.17	0	1.69
	0.96	1.72	4.48	5.63	1.41
	0	2.94	0	0	0
	0	6.25	2.5	0	0
	0	3.8	0.58	2.78	3.7
	4.4	2.68	1.08	2.38	1.11
	0	1.85	2.7	4.35	3.66
	0	0	6.56	2.42	2.08
	0.63	0	2.82	2.38	0.98
	0	0	0	10.34	0
	0	0.61	2.97	2.13	0.75
	0	2.33	4.41	0.73	3.23
	5.36	3.03	1.9	2.21	3.33
	7.69	2.73	4.84	2.7	3.75
		3.1	2.19	1.81	0
		2.42	4.84		2.68
		3.54	0		0
			0		6.25
			0		3.31
			3.03		0.77
			2.97		7.5
			3.19		0
			0
			0
			1.01
			2.08
			4.3
			8.33
