# Supplementary material for: SUN2 mediates calcium-triggered nuclear actin polymerization to cluster active RNA polymerase II
Source: EMBO Rep. 2024 Sep 24;25(11):9. doi: 10.1038/s44319-024-00274-8 (PMC11549082; doi:10.1038/s44319-024-00274-8)
Supplement: Supplementary file 9 — Source data Fig. 5 [file 44319_2024_274_MOESM9_ESM.zip › Figure 5/5F-H/Pol2 analysis_siINF2.xlsx]

## Sheet: Fig 5F
siINF2
Average volume of Pol2pS5 foci per cell nucleus (µm^3)
	0 min	5 min	10 min	30 min	120 min
replicate 1	0.04	0.0129	0.0216	0.0196	0.0125
	0.0381	0.0142	0.036	0.036	0.032
	0.0251	0.0155	0.0227	0.0373	0.044
	0.0271	0.0321	0.0209	0.0322	0.0191
	0.0142	0.0317	0.0162	0.019	0.0313
	0.0195	0.0315	0.0587	0.042	0.0437
	0.0235	0.0343	0.0131	0.0458	0.017
	0.0217	0.013	0.0146	0.0259	0.0226
	0.0202	0.0182	0.0168	0.0243	0.017
	0.0188	0.0218	0.0184	0.0275	0.0106
	0.0203	0.0334	0.0226	0.0155	0.0116
	0.0133	0.0437	0.0159	0.0187	0.0212
	0.0145	0.0244	0.0146	0.0218	0.0204
	0.023	0.0373	0.0292	0.0265	0.0149
	0.0202	0.0375	0.0131	0.0228	0.03
	0.0187	0.0127	0.0258	0.0276	0.025
	0.0215	0.0188	0.0275	0.0158	0.028
	0.0161	0.0389	0.0123	0.0158	0.0425
	0.0248	0.035	0.0209	0.0278	0.0231
	0.0168	0.0188	0.0205	0.0214	0.0427
	0.0173	0.0159	0.0264	0.0201	0.0465
	0.0156	0.0142	0.0228	0.0137	0.0595
	0.0119	0.0231	0.0308	0.0148	0.0481
	0.0273	0.0302	0.0261	0.0192	0.027
	0.0178	0.015	0.0179	0.0223	0.0163
	0.0251	0.0241	0.0264	0.0212	0.0152
	0.021	0.0316	0.0125	0.0181	0.043
	0.0366	0.026	0.0267	0.0249	0.021
	0.0155	0.0325	0.0184	0.0182	0.0174
	0.0254	0.0175	0.0109	0.0254	0.0169
		0.0271	0.0195	0.0123	0.013
		0.0281	0.0192		0.0105
		0.0129	0.0202
			0.0563
replicate 2	0.0146	0.0247	0.026	0.0279	0.017
	0.015	0.0225	0.0221	0.0172	0.014
	0.018	0.0231	0.0134	0.0141	0.0157
	0.0202	0.0153	0.0161	0.013	0.0201
	0.0162	0.0157	0.0196	0.0217	0.0192
	0.0157	0.0161	0.0277	0.0258	0.0186
	0.0161	0.0153	0.0191	0.0175	0.0211
	0.0193	0.0159	0.0168	0.0224	0.0148
	0.0151	0.0171	0.0164	0.0118	0.0159
	0.0129	0.021	0.0205	0.0165	0.0152
	0.0159	0.0158	0.0173	0.0171	0.0177
	0.0158	0.0165	0.0166	0.0153	0.0148
	0.0119	0.0146	0.0201	0.0193	0.0187
	0.0118	0.0208	0.0308	0.0231	0.0267
	0.0165	0.019	0.0284	0.0227	0.0235
	0.0118	0.0317	0.0139	0.0155	0.0151
	0.0195	0.0148	0.0183	0.0187	0.0154
	0.0126	0.0142	0.0137	0.0237	0.0138
	0.0177	0.0262	0.0154	0.0252	0.019
	0.0174	0.0204	0.018	0.0299	0.0166
	0.0188	0.019	0.0333	0.036	0.0164
	0.0183	0.0149	0.0238	0.0202	0.0257
	0.0234	0.0142	0.0136	0.0186	0.0113
	0.0126	0.0144		0.0191	0.0163
	0.0195	0.0187		0.0186	0.0113
	0.0246	0.0157		0.0235	0.0152
	0.0255	0.014		0.0179	0.0196
	0.0154	0.0255		0.0155	0.0121
	0.0272	0.014			0.0142
	0.0294	0.022			0.0159
		0.0191			0.015
		0.0172			0.0203
		0.0146
replicate 3	0.0265	0.0303	0.0342	0.0285	0.0261
	0.0328	0.0327	0.0298	0.0265	0.0334
	0.0172	0.0363	0.0274	0.0192	0.0198
	0.0241	0.02	0.0164	0.0245	0.0214
	0.0128	0.0227	0.0194	0.0179	0.0185
	0.019	0.0274	0.0233	0.03	0.018
	0.0216	0.0246	0.0375	0.0327	0.0382
	0.0185	0.0225	0.0159	0.0237	0.0217
	0.0223	0.0212	0.0288	0.0255	0.0275
	0.0264	0.0186	0.0246	0.0385	0.0208
	0.0197	0.0156	0.0308	0.0205	0.0184
	0.018	0.0259	0.0176	0.0186	0.0263
	0.0245	0.0152	0.0176	0.0309	0.0173
	0.0234	0.0178	0.0233	0.0276	0.035
	0.0265	0.0164	0.0188	0.0276	0.0229
	0.0266	0.0189	0.0246	0.0304	0.0199
	0.0211	0.0363	0.0177	0.0182	0.0166
	0.0362	0.02	0.0182	0.013	0.026
	0.0329	0.0198	0.0248	0.0187	0.0176
	0.0322	0.0455	0.0187	0.0383	0.0189
	0.0165	0.0175	0.0141	0.0254	0.0181
	0.0226	0.031	0.0235	0.0181	0.022
	0.0148	0.0355	0.0159	0.02	0.0275
	0.0311	0.0196	0.0298	0.0198	0.0363
	0.0229	0.019	0.0294	0.0154	0.0369
	0.031	0.023	0.0311	0.0174
	0.0221	0.0256	0.0141	0.0242
	0.0157	0.0224	0.0328	0.0255
	0.0219	0.022	0.0224	0.0248
	0.0115	0.0308	0.0209	0.0357
	0.0141		0.0265	0.0256
	0.0221		0.0296
	0.0126		0.0283
	0.014		0.0285

## Sheet: Fig 5G
siINF2
number of Pol2pS5 foci ≥ 0.1 µm3 per nucleus
	0 min	5 min	10 min	30 min	120 min
replicate 1	3	0	1	0	0
	2	0	3	2	3
	3	0	1	4	4
	3	3	0	3	0
	0	2	0	0	3
	1	2	3	2	3
	3	1	0	3	0
	2	0	0	2	0
	1	0	0	3	0
	0	2	0	3	0
	1	2	2	1	0
	0	4	0	1	0
	0	3	0	2	0
	3	3	4	1	0
	0	3	0	2	2
	0	0	3	1	1
	1	0	4	0	4
	0	4	0	0	3
	5	3	3	2	0
	0	1	0	0	4
	0	0	3	1	3
	0	0	2	0	3
	0	1	4	0	4
	2	3	2	1	3
	0	0	0	2	0
	1	2	0	1	0
	0	3	0	0	2
	3	3	2	1	0
	0	5	1	0	0
	4	1	0	1	0
		3	0	0	0
		3	0		0
		0	0
			3
replicate 2	0	2	2	4	0
	0	0	0	0	0
	0	0	0	0	0
	1	0	0	0	1
	0	0	1	1	1
	0	0	2	1	1
	0	0	0	0	0
	0	0	0	0	0
	0	0	0	0	0
	0	0	1	0	1
	0	0	0	0	0
	0	0	0	0	0
	0	0	0	0	0
	0	1	2	0	1
	0	0	2	2	1
	0	4	0	0	0
	1	0	0	0	0
	0	0	0	0	0
	2	0	0	0	0
	0	1	0	3	0
	0	2	1	3	0
	0	0	0	1	3
	2	0	0	0	0
	0	0		0	0
	0	0		0	0
	0	0		2	0
	2	0		0	1
	0	0		0	0
	1	0			0
	2	1			0
		0			0
		0			0
		0
replicate 3	2	3	3	6	2
	7	5	2	1	3
	0	2	2	1	1
	3	0	0	3	1
	0	0	0	0	0
	0	3	2	4	0
	0	2	3	3	3
	0	1	0	1	1
	3	1	3	2	5
	3	0	2	3	1
	0	0	2	3	0
	0	1	0	0	1
	1	0	0	4	0
	2	1	3	2	4
	2	0	1	4	0
	3	0	2	3	1
	1	2	0	0	0
	3	0	1	0	4
	2	0	1	1	1
	3	3	0	3	1
	0	0	0	3	0
	0	2	0	0	2
	0	6	0	0	2
	4	1	3	0	4
	1	0	5	0	5
	3	2	4	0
	3	4	0	2
	0	1	5	2
	2	2	1	2
	0	4	3	3
	0		2	3
	2		1
	0		2
	0		3

## Sheet: Fig 5H
siINF2
Percentage of Pol2pS5 foci ≥ 0.1 µm3 per nucleus
	0 min	5 min	10 min	30 min	120 min
replicate 1	10	0	1.33	0	0
	6.67	0	5.88	2.86	5.36
	2.46	0	2.22	3.77	4.71
	3.33	5.45	0	5.88	0
	0	5.88	0	0	2.46
	0.42	3.13	7.32	5.88	8.33
	2.27	2.33	0	8.57	0
	2.25	0	0	4.35	0
	0.87	0	0	2.07	0
	0	2.56	0	3.95	0
	0.75	4.26	1.96	1.32	0
	0	7.41	0	0.66	0
	0	2.52	0	1.09	0
	2.21	4.11	2.78	2.5	0
	0	5.66	0	1.68	3.57
	0	0	2.94	1.92	2.27
	0.71	0	2.94	0	4.17
	0	6.25	0	0	7.14
	2.07	3.37	1.84	3.85	0
	0	1.39	0	0	8.51
	0	0	2.56	1.12	6.52
	0	0	1.72	0	6.52
	0	0.76	4.49	0	6.25
	2.17	4.62	2.04	0.88	4.48
	0	0	0	2.11	0
	2.38	2.41	0	1.01	0
	0	3.03	0	0	3.57
	5.45	2.7	1.46	2.04	0
	0	6.02	0.65	0	0
	2.6	1.22	0	1.59	0
		5.45	0	0	0
		2.46	0		0
		0	0
			5.08
replicate 2	0	2.56	1.8	3.36	0
	0	0	0	0	0
	0	0	0	0	0
	0.6	0	0	0	0.88
	0	0	0.41	0.69	0.5
	0	0	3.64	1.23	0.78
	0	0	0	0	0
	0	0	0	0	0
	0	0	0	0	0
	0	0	0.36	0	1.22
	0	0	0	0	0
	0	0	0	0	0
	0	0	0	0	0
	0	1.25	4.55	0	0.84
	0	0	2.47	1.54	0.69
	0	4.26	0	0	0
	0.76	0	0	0	0
	0	0	0	0	0
	1.09	0	0	0	0
	0	1.06	0	3.3	0
	0	1.89	3.23	5.26	0
	0	0	0	2.33	3.61
	2.99	0	0	0	0
	0	0		0	0
	0	0		0	0
	0	0		1.07	0
	3.57	0		0	0.64
	0	0		0	0
	2.56	0			0
	2.56	0.72			0
		0			0
		0			0
		0
replicate 3	2.94	2.94	3.3	3.31	1.77
	6.03	4	4.44	1.52	4.29
	0	4.17	3.51	1.79	0.99
	2.44	0	0	2.91	0.83
	0	0	0	0	0
	0	3.49	2.02	2.9	0
	0	2.44	4.84	2.73	2.5
	0	1.16	0	1.14	0.61
	1.85	1.04	1.61	2.74	3.31
	2.29	0	1.36	5.56	1.15
	0	0	4.88	1.95	0
	0	0.72	0	0	0.74
	1.18	0	0	4.04	0
	1.04	1.11	1.95	1.8	4.26
	1.8	0	0.51	2.9	0
	4.17	0	1.85	5.36	0.93
	0.85	4.88	0	0	0
	8.57	0	0.62	0	3.2
	2.44	0	0.44	0.7	0.88
	4.48	8.57	0	3.45	1.15
	0	0	0	2.52	0
	0	2.44	0	0	1.21
	0	5.36	0	0	1.68
	3.03	0.88	2.8	0	4.3
	0.69	0	3.29	0	6.25
	2.75	1.53	3.74	0
	4.76	2.67	0	2.33
	0	1.04	5	1.16
	1.32	1.63	0.97	1.4
	0	3.23	3.7	2.73
	0		2.06	2.7
	3.51		1.75
	0		2.86
	0		3.19
