# Supplementary material for: SUN2 mediates calcium-triggered nuclear actin polymerization to cluster active RNA polymerase II
Source: EMBO Rep. 2024 Sep 24;25(11):9. doi: 10.1038/s44319-024-00274-8 (PMC11549082; doi:10.1038/s44319-024-00274-8)
Supplement: Supplementary file 10 — Source data Fig. 6 [file 44319_2024_274_MOESM10_ESM.zip]

Archive with 16 entries (12 files):
- Figure 6/6A/
- Figure 6/6A/NLS-mSc_0 min.tif
- Figure 6/6A/NLS-mSc_10 min.tif
- Figure 6/6A/NLS-mSc_120 min.tif
- Figure 6/6A/NLS-mSc_30 min.tif
- Figure 6/6A/NLS-mSc_5 min.tif
- Figure 6/6B/
- Figure 6/6B/NLS-R62D_0 min.tif
- Figure 6/6B/NLS-R62D_10 min.tif
- Figure 6/6B/NLS-R62D_120 min.tif
- Figure 6/6B/NLS-R62D_30 min.tif
- Figure 6/6B/NLS-R62D_5 min.tif
- Figure 6/6C-E/
- Figure 6/6C-E/Pol2 analysis_NLS-mSc.xlsx
- Figure 6/6F-H/
- Figure 6/6F-H/Pol2 analysis_NLS-mSc-actinR62D.xlsx
