# Supplementary material for: SUN2 mediates calcium-triggered nuclear actin polymerization to cluster active RNA polymerase II
Source: EMBO Rep. 2024 Sep 24;25(11):9. doi: 10.1038/s44319-024-00274-8 (PMC11549082; doi:10.1038/s44319-024-00274-8)
Supplement: Supplementary file 10 — Source data Fig. 6 [file 44319_2024_274_MOESM10_ESM.zip › Figure 6/6C-E/Pol2 analysis_NLS-mSc.xlsx]

## Sheet: Fig 6C
NLS-mSc
Average volume of Pol2pS5 foci per cell nucleus (µm^3)
	0 min	5 min	10 min	30 min	120 min
replicate 1	0.0207	0.0168	0.0172	0.0284	0.0238
	0.0164	0.0282	0.0273	0.0273	0.0281
	0.0239	0.0296	0.036	0.0243	0.032
	0.0318	0.0263	0.0384	0.0319	0.0225
	0.016	0.0565	0.0318	0.0167	0.0209
	0.0274	0.0497	0.0321	0.0171	0.0177
	0.0142	0.041	0.0214	0.0265	0.0217
	0.03	0.0325	0.0248	0.0254	0.0339
	0.0304	0.0346	0.0342	0.0272	0.0133
	0.0243	0.0159	0.0261	0.03	0.0351
	0.0234	0.028	0.0134	0.0169	0.0357
	0.0224	0.0291	0.0513	0.0237	0.0315
	0.0207	0.0246	0.0409	0.042	0.0255
	0.0334	0.0347	0.0409	0.0251	0.018
	0.0268	0.0375		0.0173	0.0131
	0.0308	0.0337		0.036	0.0179
	0.0173	0.0363		0.0292	0.0319
	0.03			0.0457	0.0194
replicate 2	0.0238	0.0432	0.0317	0.0274	0.0206
	0.0182	0.0582	0.0275	0.0288	0.0279
	0.0366	0.0291	0.0268	0.0556	0.0505
	0.0159	0.0401	0.0335	0.0381	0.0268
	0.0366	0.0129	0.0268	0.0472	0.0265
	0.0321	0.0294	0.0538	0.0354	0.034
	0.0314	0.0332	0.0321	0.0398	0.0293
	0.0363	0.0688	0.0134	0.0448	0.0362
	0.0479	0.0381	0.0409	0.0428	0.0374
	0.0325	0.0419	0.0278	0.0399	0.0483
	0.0182	0.033	0.0317	0.0421	0.0416
	0.0315	0.0294	0.0303	0.0261	0.036
	0.0206	0.0403	0.0378	0.0302	0.022
	0.0461	0.0375	0.0328	0.0167	0.0481
	0.0483	0.0442	0.0297	0.0417	0.0311
	0.0182	0.0315	0.0341	0.0516	0.0516
	0.0202	0.0352	0.037	0.0312	0.0228
	0.0197	0.0358	0.0343	0.0374	0.0299
	0.025	0.022	0.0206	0.0349	0.0311
	0.0236	0.0457	0.0301	0.0362	0.0379
		0.0354	0.0549	0.0211	0.0303
		0.0369	0.0604	0.0442
		0.0368	0.0321	0.0204
				0.062
				0.0261
replicate 3	0.0224	0.041	0.0355	0.061	0.0145
	0.0176	0.0203	0.027	0.0417	0.022
	0.0331	0.0409	0.0248	0.037	0.0353
	0.0294	0.0404	0.0356	0.049	0.0266
	0.023	0.0292	0.0396	0.0228	0.0321
	0.0235	0.0299	0.0242	0.0364	0.0509
	0.03	0.0366	0.0262	0.0317	0.019
	0.0299	0.0271	0.0365	0.0392	0.0193
	0.0225	0.0212	0.0445	0.0659	0.0322
	0.0253	0.0335	0.0438	0.0192	0.0455
	0.0375	0.0258	0.0151	0.0308	0.0179
	0.025	0.0372	0.0295	0.0274	0.0423
	0.0241	0.0439	0.0243	0.0332	0.0299
	0.026	0.018	0.0285	0.0377	0.0196
	0.017	0.0258	0.0248	0.0256	0.026
	0.0338	0.0246	0.0444	0.0312	0.0262
	0.0161	0.0388	0.0536	0.0438	0.0577
	0.0279	0.0281	0.0461	0.0329	0.0309
	0.0131	0.0358	0.036	0.0353	0.0287
	0.0282	0.0298	0.0297	0.0128	0.0203
	0.0304	0.0296	0.0347	0.0441	0.0199
	0.0204	0.0233	0.0293	0.0449
	0.0396	0.0331	0.0256	0.0346
		0.0471	0.0125	0.0349
		0.0363	0.0367
			0.0467

## Sheet: Fig 6D
NLS-mSc
number of Pol2pS5 foci ≥ 0.1 µm3 per nucleus
	0 min	5 min	10 min	30 min	120 min
replicate 1	1	0	0	5	2
	2	3	4	4	4
	1	3	9	4	3
	5	4	6	3	0
	1	4	2	0	3
	2	6	6	0	1
	0	6	1	3	1
	4	5	2	4	3
	5	3	4	2	0
	5	0	4	3	4
	2	3	0	0	6
	3	4	2	4	5
	0	4	3	3	2
	6	4	3	1	0
	3	3		0	0
	6			5	0
	0			3	4
	6			2	0
replicate 2	2	3	4	3	1
	2	3	3	2	3
	5	2	3	1	4
	0	3	4	3	1
	3	0	2	3	3
	5	3	3	3	2
	2	2	3	6	2
	4	3	0	3	5
	3	3	3	5	3
	5	4	2	3	2
	3	4	4	2	3
	0	3	3	0	3
	1	6	4	3	2
	3	4	3	0	5
	3	3	4	2	3
	1	3	2	5	4
	0	3	5	4	0
	1	5	3	2	3
	1	0	1	5	3
	2	3	4	4	3
		3	4	2	3
		4	3	3
		3	3	0
				3
				2
replicate 3	1	6	1	6	0
	0	0	2	4	1
	2	4	1	5	3
	2	3	3	4	3
	1	2	4	0	3
	2	3	2	4	5
	4	4	2	3	0
	1	3	4	2	1
	1	1	3	6	3
	2	3	4	0	2
	4	3	0	3	0
	3	4	3	3	6
	0	3	3	2	3
	1	0	3	3	1
	0	0	3	1	2
	3	2	3	3	2
	0	3	3	3	5
	0	3	3	4	3
	0	3	5	3	4
	5	3	3	0	0
	4	2	3	3	0
	1	1	5	3
	5	2	4	3
		4	0	3
		3	3
			4

## Sheet: Fig 6E
NLS-mSc
Percentage of Pol2pS5 foci ≥ 0.1 µm3 per nucleus
	0 min	5 min	10 min	30 min	120 min
replicate 1	0.63	0	0	3.18	1.53
	1.27	2.34	2.06	4.82	2.6
	1.04	3	4.35	2.52	2.59
	3.57	4.12	8.22	1.94	0
	0.53	10.81	3.51	0	2.07
	1.55	11.54	5.08	0	0.49
	0	6.67	2.33	1.88	0.82
	2.5	7.81	2.94	3.03	2.88
	2.87	4	3.39	3.39	0
	2.92	0	4.44	1.92	5
	1.4	1.89	0	0	3.64
	2.4	4.17	5.88	2.37	1.82
	0	2.58	3.3	5.08	1.37
	4.65	4.12	5.77	0.73	0
	1.58	2.97		0	0
	3.9	3.08		5.15	0
	0	5.36		3.61	2.74
	3.66			4	0
replicate 2	1.64	4.05	5.41	4.69	0.83
	1.28	8.82	4.17	4.08	3.13
	4.1	3.03	4.76	5.26	7.55
	0	5.26	4.4	4.05	1.89
	4.55	0	3.17	5.17	1.7
	4.17	3.3	8.11	4.41	4.44
	3.57	4	4.69	6.74	2.6
	5.56	8.57	0	15	6.25
	6.38	4.84	3.61	9.43	6.67
	5.05	5.41	2.5	10	6.67
	2.97	6.25	2.52	6.67	5.45
	0	3.26	3.06	0	7.32
	0.68	4.92	4.76	3.66	1.31
	3.37	8.16	5.66	0	5.43
	9.38	9.09	3.54	5.71	2.42
	0.92	4.55	4.44	6.67	10.53
	0	5.45	6.1	3.77	0
	0.71	5.68	4.69	4.17	4.69
	0.72	0	1.23	4.5	4.69
	1.16	7.89	4.3	5.13	4.62
		6.25	7.41	4.65	2.27
		6.35	12	12
		4.55	7.5	0
				13.64
				3.13
replicate 3	0.94	5.41	3.13	8.82	0
	0	0	3.57	4.76	1.28
	1.67	3.81	1.89	5.49	4.84
	1.68	5.26	5.08	4.44	3.45
	0.74	2.38	5	0	4.23
	2.17	3.06	2.17	2.92	8.06
	2.88	3.74	2.17	3.9	0
	2.27	3	3.6	3.7	1.39
	1.75	1.09	7.69	7.5	1.9
	1.56	2.75	8	0	5.88
	7.14	3.95	0	3.09	0
	3.13	6.06	2.63	2.46	5.56
	0	6.82	3.49	4.35	3
	2.63	0	3.7	4.11	1.19
	0	0	3.53	1.08	1.59
	3.16	2.22	3.95	4.23	1.89
	0	4.23	7.89	4.17	6.1
	0	4	5.36	5.63	3.9
	0	6.67	4.42	3.26	3.96
	3.7	4.41	4.23	0	0
	3.36	3.23	5.45	5.36	0
	1.39	0.74	3.4	5.56
	5.95	2.3	2.3	5.45
		4.94	0	5.26
		4.48	3.33
			5.33
