# Supplementary material for: SUN2 mediates calcium-triggered nuclear actin polymerization to cluster active RNA polymerase II
Source: EMBO Rep. 2024 Sep 24;25(11):9. doi: 10.1038/s44319-024-00274-8 (PMC11549082; doi:10.1038/s44319-024-00274-8)
Supplement: Supplementary file 10 — Source data Fig. 6 [file 44319_2024_274_MOESM10_ESM.zip › Figure 6/6F-H/Pol2 analysis_NLS-mSc-actinR62D.xlsx]

## Sheet: Fig 6F
NLS-mSc-ActinR62D
Average volume of Pol2pS5 foci per cell nucleus (µm^3)
	0 min	5 min	10 min	30 min	120 min
replicate 1	0.0133	0.054	0.0201	0.0387	0.0235
	0.017	0.0184	0.0274	0.0232	0.0172
	0.0149	0.0238	0.0183	0.0225	0.0196
	0.0272	0.0119	0.0259	0.0281	0.0308
	0.0263	0.0315	0.0234	0.0145	0.0175
	0.0222	0.0174	0.0219	0.0139	0.0137
	0.0188	0.0164	0.0234	0.0261	0.0178
	0.0152	0.0168	0.0145	0.0185	0.0183
	0.0206	0.0138	0.0364	0.0141	0.0196
	0.0457	0.0198	0.0159	0.013	0.016
	0.0192	0.0181	0.0156	0.02	0.0217
	0.0175	0.0261	0.0247	0.0271	0.0202
	0.0364	0.014	0.0197	0.014	0.0205
	0.02	0.0207	0.0254	0.0181	0.0194
	0.0166	0.0227	0.0272	0.0144	0.0197
	0.0218	0.0134	0.0198	0.022	0.015
	0.0249	0.0132	0.0164	0.0174	0.0205
	0.0361	0.0175	0.0166	0.0173	0.0147
		0.0163	0.0165	0.0125	0.0276
		0.027	0.019	0.016	0.0156
				0.0224	0.0164
				0.0203	0.0332
				0.016	0.0262
				0.0163	0.0261
				0.0209	0.0143
					0.0186
replicate 2	0.0235	0.0302	0.0172	0.0294	0.0247
	0.027	0.0335	0.0199	0.0284	0.0184
	0.0178	0.0405	0.0185	0.0184	0.0171
	0.0307	0.0156	0.0285	0.0161	0.0232
	0.0279	0.0188	0.0228	0.0167	0.0373
	0.0331	0.0194	0.0128	0.0256	0.0365
	0.0205	0.0374	0.0155	0.024	0.0204
	0.0159	0.023	0.0433	0.031	0.0205
	0.0157	0.0181	0.0258	0.0198	0.032
	0.0188	0.0146	0.0344	0.0179	0.0181
	0.0315	0.0217	0.0189	0.0209	0.0159
	0.0132	0.0288	0.021	0.0212	0.0171
	0.0317	0.0386	0.0201	0.0238	0.031
	0.0337	0.0215	0.0235	0.0207	0.0261
	0.0371	0.0157	0.0545	0.0162	0.0281
	0.0296	0.019	0.0218	0.0234	0.0175
	0.0259	0.0317	0.0284	0.0181	0.0317
	0.014	0.024	0.0186	0.0253	0.0184
	0.0314	0.0335	0.0163	0.0273	0.0133
	0.0235	0.0479	0.0299	0.0323	0.0163
	0.0259	0.0195	0.0177	0.0246	0.0301
	0.0206	0.0188	0.0214		0.0343
	0.0208	0.0321			0.0149
	0.0562				0.0173
replicate 3	0.0252	0.0645	0.0351	0.0189	0.0281
	0.0235	0.025	0.0253	0.0203	0.0234
	0.0245	0.024	0.02	0.0259	0.018
	0.0142	0.0222	0.0141	0.0313	0.028
	0.0224	0.0433	0.0223	0.0315	0.0219
	0.0366	0.0266	0.0228	0.028	0.0207
	0.0295	0.017	0.0318	0.0236	0.0217
	0.0321	0.0194	0.0372	0.0325	0.023
	0.0204	0.0201	0.0207	0.0276	0.0178
	0.0263	0.0188	0.0228	0.022	0.0194
	0.0211	0.0202	0.0255	0.019	0.0229
	0.0134	0.0338	0.0218	0.0187	0.018
	0.0203	0.0247	0.0209	0.0144	0.0205
	0.0237	0.023	0.0309	0.0221	0.0366
	0.0197	0.018	0.02	0.017	0.0173
	0.0335	0.0222	0.0203	0.0145	0.0149
	0.0202	0.0197	0.0232	0.0195	0.0229
	0.0271	0.0242	0.0272	0.0191	0.0426
	0.0217	0.026	0.0381	0.0176	0.0232
	0.02	0.0292	0.0246	0.0161	0.0215
	0.0245	0.0255	0.0151	0.0144	0.0251
	0.0345	0.0186	0.0159	0.0233	0.0192
	0.0189	0.017	0.0235	0.0192	0.0233
	0.0253	0.0332			0.0185
		0.0479			0.0199

## Sheet: Fig 6G
NLS-mSc-ActinR62D
number of Pol2pS5 foci ≥ 0.1 µm3 per nucleus
	0 min	5 min	10 min	30 min	120 min
replicate 1	0	4	1	3	3
	1	0	2	0	0
	0	3	0	2	0
	1	0	3	2	4
	1	2	1	0	0
	0	0	0	0	0
	0	0	2	4	0
	0	0	0	1	0
	1	0	3	0	1
	3	0	0	0	0
	0	0	0	2	0
	0	0	4	4	0
	3	0	0	0	0
	0	2	2	0	0
	0	3	2	0	0
	1	0	1	1	0
	2	0	2	0	1
	3	0	0	1	0
		0	0	0	4
		3	1	0	0
				2	0
				0	3
				0	1
				0	1
				2	0
					0
replicate 2	1	2	1	3	3
	3	5	4	4	0
	0	3	0	0	0
	3	0	1	0	0
	0	0	2	0	3
	4	1	0	4	3
	0	3	0	3	1
	0	1	2	3	0
	0	0	1	1	2
	0	0	3	0	1
	4	0	0	0	0
	0	5	0	3	0
	2	3	2	2	3
	2	0	2	0	3
	1	0	7	0	3
	3	2	1	0	0
	3	6	3	0	5
	0	2	0	1	0
	2	4	0	1	0
	1	3	6	3	0
	3	1	0	1	3
	0	0	2		4
	1	4			1
	4				1
replicate 3	3	3	7	0	6
	3	1	4	0	2
	1	2	0	3	0
	0	2	0	5	0
	0	3	2	3	1
	5	2	2	3	2
	4	0	5	2	1
	5	0	3	3	1
	0	2	0	2	0
	2	0	2	1	0
	2	1	3	1	3
	0	3	0	1	1
	1	1	2	0	0
	4	2	7	2	4
	1	1	1	0	0
	6	1	2	0	0
	0	0	1	0	3
	4	2	2	1	5
	0	4	2	0	2
	0	2	1	0	1
	2	2	0	0	3
	3	0	1	3	1
	1	0	1	0	1
	3	3			1
		4			1

## Sheet: Fig 6H
NLS-mSc-ActinR62D
Percentage of Pol2pS5 foci ≥ 0.1 µm3 per nucleus
	0 min	5 min	10 min	30 min	120 min
replicate 1	0	6.9	0.98	3.45	2.5
	1.14	0	1.74	0	0
	0	2.63	0	1.87	0
	0.87	0	2.26	2.78	5.13
	3.33	2.38	0.85	0	0
	0	0	0	0	0
	0	0	2.25	2.12	0
	0	0	0	0.94	0
	2.04	0	6.12	0	0.66
	8.82	0	0	0	0
	0	0	0	1.06	0
	0	0	4.49	2.7	0
	5.17	0	0	0	0
	0	1.22	1.43	0	0
	0	1.53	2.63	0	0
	1.12	0	0.57	0.75	0
	1.63	0	1.16	0	2.04
	4.23	0	0	0.64	0
		0	0	0	2.86
		2.63	0.59	0	0
				3.03	0
				0	2.91
				0	2.5
				0	1.59
				1.27	0
					0
replicate 2	0.93	1.9	0.84	3.41	3.61
	3.37	5.88	4.21	4.55	0
	0	4.92	0	0	0
	2.8	0	0.66	0	0
	0	0	1.57	0	3.45
	3.31	0.95	0	2.15	5.66
	0	6.82	0	1.72	1.3
	0	0.75	4.55	2.97	0
	0	0	1.33	0.68	1.74
	0	0	3.85	0	0.65
	4.17	0	0	0	0
	0	2.86	0	1.91	0
	4	3.66	2.35	2.56	4.62
	2.86	0	2.2	0	3.16
	1.47	0	8.86	0	4.17
	4.84	3.17	0.69	0	0
	3.66	4	2.63	0	4.17
	0	3.36	0	1.01	0
	2.06	3.36	0	0.99	0
	1.72	2.22	3.68	6.98	0
	3.61	0.51	0	0.99	3.57
	0	0	2.44		4.94
	1.19	4.17			1.49
	8.33				0.62
replicate 3	1.69	10	3.74	0	3.11
	2.07	0.74	2.16	0	1.75
	0.92	1.6	0	1.89	0
	0	1.12	0	4.1	0
	0	8.11	1.64	4.92	0.71
	7.04	1.83	1.54	2.11	1.1
	3.01	0	2.67	0.97	1.28
	6.49	0	3.16	2.73	0.61
	0	1.22	0	5.88	0
	1.79	0	1.34	0.96	0
	1.26	0.94	2.75	0.85	1.7
	0	3.3	0	0.43	0.68
	0.58	1.04	0.97	0	0
	2.3	0.99	4.02	1.06	4.21
	0.81	0.92	0.51	0	0
	5.08	1.96	1.29	0	0
	0	0	1.27	0	1.74
	3.05	1.32	1.69	0.55	6.94
	0	2.76	1.52	0	1.3
	0	2.08	0.75	0	0.79
	1.68	1.27	0	0	1.83
	3.66	0	0.61	1.72	0.63
	1.04	0	0.78	0	1.3
	2.34	4.84			0.76
		5.26			0.92
